# Supplementary material for: Transcriptomics Analyses Reveal Wheat Responses to Drought Stress during Reproductive Stages under Field Conditions
Source: Front Plant Sci. 2017 Apr 21;8:592. doi: 10.3389/fpls.2017.00592 (PMC5399029; doi:10.3389/fpls.2017.00592)
Supplement: Supplementary file 2 [file Table2.XLSX]

## Sheet: Time point 4
GO terms associated with DEGs at time point 4 (pistil and stamen differentiation stage)
GO_accession	Description	Term_type	Corrected_pValue	Up_Gene_names	Down_Gene_names
GO:0015035	protein disulfide oxidoreductase activity	molecular_function	1.1615e-05	TRAES3BF036400010CFD_g	Traes_5DS_5143441CB,Traes_5DS_A92D3B63C,Traes_5BS_39B20151B,Traes_5AS_2743D6D23,Traes_5DS_CCCDA48421,Traes_5BS_9584239E51,Traes_5AS_F5FE1307A
GO:0015036	disulfide oxidoreductase activity	molecular_function	1.1615e-05	TRAES3BF036400010CFD_g	Traes_5AS_2743D6D23,Traes_5BS_9584239E51,Traes_5DS_CCCDA48421,Traes_5AS_F5FE1307A,Traes_5DS_A92D3B63C,Traes_5DS_5143441CB,Traes_5BS_39B20151B
GO:0016667	oxidoreductase activity, acting on a sulfur group of donors	molecular_function	2.6436e-05	TRAES3BF036400010CFD_g,Traes_2DL_82C3CB295	Traes_5DS_CCCDA48421,Traes_5BS_9584239E51,Traes_5AS_F5FE1307A,Traes_5AS_2743D6D23,Traes_5DS_A92D3B63C,Traes_5DS_5143441CB,Traes_5BS_39B20151B
GO:0045454	cell redox homeostasis	biological_process	0.0010587	TRAES3BF036400010CFD_g	Traes_5DS_A92D3B63C,Traes_5DS_5143441CB,Traes_5BS_39B20151B,Traes_5AS_2743D6D23,Traes_5AS_F5FE1307A,Traes_5DS_CCCDA48421,Traes_5BS_9584239E51
GO:0019725	cellular homeostasis	biological_process	0.0051592	TRAES3BF036400010CFD_g	Traes_5AS_2743D6D23,Traes_5AS_F5FE1307A,Traes_5DS_CCCDA48421,Traes_5BS_9584239E51,Traes_5BS_39B20151B,Traes_5DS_5143441CB,Traes_5DS_A92D3B63C
GO:0042592	homeostatic process	biological_process	0.051993	TRAES3BF036400010CFD_g	Traes_5DS_5143441CB,Traes_5DS_A92D3B63C,Traes_5BS_39B20151B,Traes_5AS_2743D6D23,Traes_5AS_F5FE1307A,Traes_5BS_9584239E51,Traes_5DS_CCCDA48421
GO:0008252	nucleotidase activity	molecular_function	0.071339	Traes_4BS_6B84CEEE3,Traes_4DS_69B276FD2
GO:0008253	5'-nucleotidase activity	molecular_function	0.071339	Traes_4BS_6B84CEEE3,Traes_4DS_69B276FD2
GO:0009654	oxygen evolving complex	cellular_component	0.071339	Traes_2BL_9A4B3C539,TRAES3BF094000010CFD_g,Traes_1BL_5AEE95D4C,Traes_3AL_3694A7CE6
GO:0004315	3-oxoacyl-[acyl-carrier-protein] synthase activity	molecular_function	0.085485	Traes_2DS_8827E95F0,Traes_2DS_1BA7B8A2C,Traes_2DS_B9D014DE1,Traes_2BS_0FA5E53AD
GO:0004312	fatty acid synthase activity	molecular_function	0.092045	Traes_2DS_8827E95F0,Traes_2DS_1BA7B8A2C,Traes_2DS_B9D014DE1,Traes_2BS_0FA5E53AD
GO:0009055	electron carrier activity	molecular_function	0.36055	TRAES3BF036400010CFD_g	Traes_5BS_39B20151B,Traes_5DS_5143441CB,Traes_5DS_A92D3B63C,Traes_5DS_CCCDA48421,Traes_5BS_9584239E51,Traes_5AS_F5FE1307A,Traes_5AS_2743D6D23
GO:0016747	transferase activity, transferring acyl groups other than amino-acyl groups	molecular_function	0.37913	Traes_5BL_EF6914D8B,Traes_2BL_1C31451BE,Traes_2DS_B9D014DE1,Traes_2BS_0FA5E53AD,Traes_2BS_6762A1AAE,Traes_2DS_8827E95F0,Traes_2DS_1BA7B8A2C	Traes_2BL_E8D5E0972
GO:0065008	regulation of biological quality	biological_process	0.37913	Traes_7DL_6A6BEA0C5,TRAES3BF036400010CFD_g	Traes_5BS_39B20151B,Traes_5DS_A92D3B63C,Traes_5DS_5143441CB,Traes_5AS_2743D6D23,Traes_5DS_CCCDA48421,Traes_5BS_9584239E51,Traes_5AS_F5FE1307A
GO:0000990	core RNA polymerase binding transcription factor activity	molecular_function	0.66628	Traes_1AL_0C41C44B1,Traes_1BL_A7A6C5DB1,Traes_1DL_37EA23493
GO:0000996	core DNA-dependent RNA polymerase binding promoter specificity activity	molecular_function	0.66628	Traes_1BL_A7A6C5DB1,Traes_1DL_37EA23493,Traes_1AL_0C41C44B1
GO:0016987	sigma factor activity	molecular_function	0.66628	Traes_1BL_A7A6C5DB1,Traes_1DL_37EA23493,Traes_1AL_0C41C44B1
GO:0006633	fatty acid biosynthetic process	biological_process	1	Traes_2DS_8827E95F0,Traes_2BS_0FA5E53AD,Traes_2DS_B9D014DE1,Traes_2DS_1BA7B8A2C
GO:0016746	transferase activity, transferring acyl groups	molecular_function	1	Traes_2DS_B9D014DE1,Traes_2BS_0FA5E53AD,Traes_5BL_EF6914D8B,Traes_2BL_1C31451BE,Traes_2DS_1BA7B8A2C,Traes_2DS_8827E95F0,Traes_2BS_6762A1AAE	Traes_2BL_E8D5E0972
GO:0000120	RNA polymerase I transcription factor complex	cellular_component	1	Traes_1AL_4476835E0
GO:0005668	RNA polymerase transcription factor SL1 complex	cellular_component	1	Traes_1AL_4476835E0
GO:0044452	nucleolar part	cellular_component	1	Traes_1AL_4476835E0
GO:0016226	iron-sulfur cluster assembly	biological_process	1	Traes_1DL_8B761D07B,Traes_1AL_26E629ECA
GO:0031163	metallo-sulfur cluster assembly	biological_process	1	Traes_1AL_26E629ECA,Traes_1DL_8B761D07B
GO:0072330	monocarboxylic acid biosynthetic process	biological_process	1	Traes_2DS_1BA7B8A2C,Traes_2DS_B9D014DE1,Traes_2BS_0FA5E53AD,Traes_2DS_8827E95F0
GO:0016758	transferase activity, transferring hexosyl groups	molecular_function	1	Traes_5BL_56C366434,TRAES3BF054800020CFD_g,Traes_1BS_3FADAD34F,Traes_1DS_77E2F32B0,Traes_6AS_B2526D636,Traes_1DS_059B70BED,Traes_3AL_B2FC57EB8,Traes_2DS_1BA7B8A2C
GO:0006458	'de novo' protein folding	biological_process	1		Traes_2BS_E482C7922,Novel02889
GO:0051084	'de novo' posttranslational protein folding	biological_process	1		Traes_2BS_E482C7922,Novel02889
GO:0051085	chaperone mediated protein folding requiring cofactor	biological_process	1		Traes_2BS_E482C7922,Novel02889
GO:0061077	chaperone-mediated protein folding	biological_process	1		Traes_2BS_E482C7922,Novel02889
GO:0001071	nucleic acid binding transcription factor activity	molecular_function	1	Traes_2AL_BFB0C6D4C,Traes_1BL_A7A6C5DB1,Traes_6DS_D50A0F246,Traes_2BL_B69300543,Traes_1AL_0C41C44B1,Traes_4DL_F6ADA799C,Traes_5BL_028D02DF6,Traes_1DL_37EA23493,Traes_7AL_67921A952,Novel03890
GO:0003700	sequence-specific DNA binding transcription factor activity	molecular_function	1	Traes_1AL_0C41C44B1,Traes_4DL_F6ADA799C,Traes_5BL_028D02DF6,Traes_1DL_37EA23493,Novel03890,Traes_7AL_67921A952,Traes_2AL_BFB0C6D4C,Traes_1BL_A7A6C5DB1,Traes_6DS_D50A0F246,Traes_2BL_B69300543
GO:0008703	5-amino-6-(5-phosphoribosylamino)uracil reductase activity	molecular_function	1	Traes_5BL_028D02DF6
GO:0009291	unidirectional conjugation	biological_process	1	Traes_3AL_3694A7CE6
GO:0030141	secretory granule	cellular_component	1	Traes_1DS_059B70BED
GO:0050794	regulation of cellular process	biological_process	1	Traes_1AL_0C41C44B1,Traes_5BL_028D02DF6,Traes_3AL_D0D664153,Traes_7AL_67921A952,Traes_6DS_D50A0F246,TRAES3BF036400010CFD_g,Traes_1BL_A7A6C5DB1,Traes_5BS_ECB15B15A,Traes_3DL_D00248FE6,Traes_4DS_C19065A90,Traes_4DL_F6ADA799C,Traes_1DL_37EA23493,Traes_1AL_4476835E0,Novel03890,Traes_2AL_BFB0C6D4C,Traes_2BL_1C31451BE,Traes_2BL_B69300543	Traes_5AS_F5FE1307A,Traes_5BS_9584239E51,Traes_2BS_E482C7922,Traes_5DS_A92D3B63C,Traes_5AS_2743D6D23,Traes_5DS_CCCDA48421,Novel02889,Traes_5DS_5143441CB,Traes_5BS_39B20151B
GO:0008963	phospho-N-acetylmuramoyl-pentapeptide-transferase activity	molecular_function	1	Traes_2DS_A2F0F9DEB
GO:0008113	peptide-methionine (S)-S-oxide reductase activity	molecular_function	1	Traes_2DL_82C3CB295
GO:0009523	photosystem II	cellular_component	1	TRAES3BF094000010CFD_g,Traes_2BL_9A4B3C539,Traes_3AL_3694A7CE6,Traes_1BL_5AEE95D4C
GO:0006352	DNA-dependent transcription, initiation	biological_process	1	Traes_1AL_0C41C44B1,Traes_1DL_37EA23493,Traes_1BL_A7A6C5DB1	Traes_5BL_C9FD62D61
GO:0006631	fatty acid metabolic process	biological_process	1	Traes_2DS_B9D014DE1,Traes_2BS_0FA5E53AD,Traes_2DS_1BA7B8A2C,Traes_2DS_8827E95F0
GO:0008270	zinc ion binding	molecular_function	1	Traes_2BL_1C31451BE,Traes_2DL_C0E026879,Traes_2BL_9A4B3C539,Traes_7DS_D2378E14E,Traes_2DL_77F25CE27,Traes_6AL_BFB21AE09,Novel04034,Traes_3DL_D00248FE6,Traes_2AL_69F4F11E2,Traes_6AS_992ED2B28,Traes_3AL_D0D664153	Traes_5DS_5143441CB,Traes_5BL_C9FD62D61
GO:0050789	regulation of biological process	biological_process	1	Traes_5BS_ECB15B15A,Traes_3DL_D00248FE6,Traes_4DS_C19065A90,Traes_4DL_F6ADA799C,Traes_1DL_37EA23493,Traes_1AL_4476835E0,Novel03890,Traes_2BL_1C31451BE,Traes_2AL_BFB0C6D4C,Traes_2BL_B69300543,Traes_1AL_0C41C44B1,Traes_5BL_028D02DF6,Traes_3AL_D0D664153,Traes_7AL_67921A952,TRAES3BF036400010CFD_g,Traes_6DS_D50A0F246,Traes_1BL_A7A6C5DB1	Traes_5AS_2743D6D23,Traes_5DS_CCCDA48421,Novel02889,Traes_5DS_5143441CB,Traes_5BS_39B20151B,Traes_5AS_F5FE1307A,Traes_5BS_9584239E51,Traes_5DS_A92D3B63C,Traes_2BS_E482C7922
GO:0003682	chromatin binding	molecular_function	1	TRAES3BF018800030CFD_g,Traes_1AL_4476835E0,Traes_3AS_4DF357170,Novel09118,TRAES3BF076800040CFD_g
GO:0016757	transferase activity, transferring glycosyl groups	molecular_function	1	Traes_1DS_059B70BED,Traes_6AS_B2526D636,Traes_3AL_B2FC57EB8,Traes_2DS_1BA7B8A2C,TRAES3BF054800020CFD_g,Traes_5BL_56C366434,Traes_1DS_77E2F32B0,Traes_1BS_3FADAD34F
GO:0000042	protein targeting to Golgi	biological_process	1	Traes_4AS_1820493B9
GO:0000301	retrograde transport, vesicle recycling within Golgi	biological_process	1	Traes_4AS_1820493B9
GO:0034067	protein localization to Golgi apparatus	biological_process	1	Traes_4AS_1820493B9
GO:0072600	establishment of protein localization to Golgi	biological_process	1	Traes_4AS_1820493B9
GO:0065007	biological regulation	biological_process	1	Traes_6DS_D50A0F246,TRAES3BF036400010CFD_g,Traes_1BL_A7A6C5DB1,Traes_5BL_028D02DF6,Traes_1AL_0C41C44B1,Traes_3AL_D0D664153,Traes_7AL_67921A952,Traes_7DL_6A6BEA0C5,Traes_2BL_1C31451BE,Traes_2AL_BFB0C6D4C,Traes_2BL_B69300543,Traes_4DS_C19065A90,Traes_4DL_F6ADA799C,Traes_5BS_ECB15B15A,Traes_3DL_D00248FE6,Novel03890,Traes_1AL_4476835E0,Traes_1DL_37EA23493	Traes_5DS_A92D3B63C,Traes_2BS_E482C7922,Traes_5AS_F5FE1307A,Traes_5BS_9584239E51,Novel02889,Traes_5BS_39B20151B,Traes_5DS_5143441CB,Traes_5AS_2743D6D23,Traes_5DS_CCCDA48421
GO:0000988	protein binding transcription factor activity	molecular_function	1	Traes_1AL_0C41C44B1,Traes_2BL_1C31451BE,Traes_1BL_A7A6C5DB1,Traes_1DL_37EA23493
GO:0005845	mRNA cap binding complex	cellular_component	1	Novel12086
GO:0034518	RNA cap binding complex	cellular_component	1	Novel12086
GO:0006351	transcription, DNA-dependent	biological_process	1	Traes_2BL_EDC025B5E,Traes_3AL_D0D664153,Traes_7AL_67921A952,Traes_1AL_0C41C44B1,Traes_5BL_028D02DF6,Traes_6DS_D50A0F246,Traes_1BL_A7A6C5DB1,Traes_1DL_37EA23493,Traes_1AL_4476835E0,Novel03890,Traes_5BS_ECB15B15A,Traes_3DL_D00248FE6,Traes_4DL_F6ADA799C,Traes_2BL_B69300543,Traes_2AL_BFB0C6D4C,Traes_2BL_1C31451BE	Traes_2BS_E482C7922,Traes_5BL_C9FD62D61,Novel02889
GO:0006355	regulation of transcription, DNA-dependent	biological_process	1	Traes_1DL_37EA23493,Traes_1AL_4476835E0,Novel03890,Traes_3DL_D00248FE6,Traes_4DL_F6ADA799C,Traes_2BL_B69300543,Traes_2BL_1C31451BE,Traes_2AL_BFB0C6D4C,Traes_7AL_67921A952,Traes_3AL_D0D664153,Traes_1AL_0C41C44B1,Traes_5BL_028D02DF6,Traes_1BL_A7A6C5DB1,Traes_6DS_D50A0F246	Novel02889,Traes_2BS_E482C7922
GO:0032774	RNA biosynthetic process	biological_process	1	Traes_2BL_B69300543,Traes_2AL_BFB0C6D4C,Traes_2BL_1C31451BE,Novel03890,Traes_1DL_37EA23493,Traes_1AL_4476835E0,Traes_4DL_F6ADA799C,Traes_3DL_D00248FE6,Traes_5BS_ECB15B15A,Traes_1BL_A7A6C5DB1,Traes_6DS_D50A0F246,Traes_7AL_67921A952,Traes_2BL_EDC025B5E,Traes_3AL_D0D664153,Traes_5BL_028D02DF6,Traes_1AL_0C41C44B1	Novel02889,Traes_5BL_C9FD62D61,Traes_2BS_E482C7922
GO:0051252	regulation of RNA metabolic process	biological_process	1	Novel03890,Traes_1DL_37EA23493,Traes_1AL_4476835E0,Traes_4DL_F6ADA799C,Traes_3DL_D00248FE6,Traes_2BL_B69300543,Traes_2AL_BFB0C6D4C,Traes_2BL_1C31451BE,Traes_3AL_D0D664153,Traes_7AL_67921A952,Traes_5BL_028D02DF6,Traes_1AL_0C41C44B1,Traes_6DS_D50A0F246,Traes_1BL_A7A6C5DB1	Novel02889,Traes_2BS_E482C7922
GO:2001141	regulation of RNA biosynthetic process	biological_process	1	Traes_6DS_D50A0F246,Traes_1BL_A7A6C5DB1,Traes_1AL_0C41C44B1,Traes_5BL_028D02DF6,Traes_3AL_D0D664153,Traes_7AL_67921A952,Traes_2AL_BFB0C6D4C,Traes_2BL_1C31451BE,Traes_2BL_B69300543,Traes_3DL_D00248FE6,Traes_4DL_F6ADA799C,Traes_1AL_4476835E0,Traes_1DL_37EA23493,Novel03890	Traes_2BS_E482C7922,Novel02889
GO:0009292	genetic transfer	biological_process	1	Traes_3AL_3694A7CE6
GO:0005730	nucleolus	cellular_component	1	Traes_1AL_4476835E0
GO:0032787	monocarboxylic acid metabolic process	biological_process	1	Traes_2DS_8827E95F0,Traes_2DS_B9D014DE1,Traes_2BS_0FA5E53AD,Traes_2DS_1BA7B8A2C
GO:0046872	metal ion binding	molecular_function	1	Novel04034,Traes_6AL_BFB21AE09,Traes_2DS_E3F28F0A9,Traes_1AL_26E629ECA,Traes_2BL_9A4B3C539,Traes_2DL_77F25CE27,Traes_2BL_1C31451BE,Traes_3DL_D00248FE6,Traes_2AL_69F4F11E2,Traes_1BL_2426A1F42,Traes_4DS_69B276FD2,Traes_4BS_6B84CEEE3,Traes_7DS_D2378E14E,Traes_2BS_45CD5B99E,Traes_2DL_C0E026879,Traes_2BL_551524B9B,Traes_3AL_D0D664153,Traes_1DL_8B761D07B,Traes_1BL_5AEE95D4C,Traes_2DS_0751C4087,Traes_6A…	Traes_5DS_5143441CB,Traes_5BL_C9FD62D61
GO:0010628	positive regulation of gene expression	biological_process	1	Traes_3DL_D00248FE6,Traes_3AL_D0D664153
GO:0045893	positive regulation of transcription, DNA-dependent	biological_process	1	Traes_3AL_D0D664153,Traes_3DL_D00248FE6
GO:0045935	positive regulation of nucleobase-containing compound metabolic process	biological_process	1	Traes_3DL_D00248FE6,Traes_3AL_D0D664153
GO:0051173	positive regulation of nitrogen compound metabolic process	biological_process	1	Traes_3AL_D0D664153,Traes_3DL_D00248FE6
GO:0051254	positive regulation of RNA metabolic process	biological_process	1	Traes_3AL_D0D664153,Traes_3DL_D00248FE6
GO:0043169	cation binding	molecular_function	1	Traes_4DS_69B276FD2,Traes_1BL_2426A1F42,Traes_2AL_69F4F11E2,Traes_3DL_D00248FE6,Traes_6AL_BFB21AE09,Traes_2DS_E3F28F0A9,Novel04034,Traes_2BL_1C31451BE,Traes_2DL_77F25CE27,Traes_2BL_9A4B3C539,Traes_1AL_26E629ECA,Traes_6AS_992ED2B28,Traes_2DS_0751C4087,Traes_1DL_8B761D07B,Traes_3AL_D0D664153,Traes_1BL_5AEE95D4C,Traes_2BL_551524B9B,Traes_4DL_CC64A40E5,Traes_2AS_95611CAD2,Traes_4BS_6B84CEEE3,Traes_2D…	Traes_5DS_5143441CB,Traes_5BL_C9FD62D61
GO:2000112	regulation of cellular macromolecule biosynthetic process	biological_process	1	Traes_6DS_D50A0F246,Traes_1BL_A7A6C5DB1,Traes_3AL_D0D664153,Traes_7AL_67921A952,Traes_5BL_028D02DF6,Traes_1AL_0C41C44B1,Traes_2BL_B69300543,Traes_2AL_BFB0C6D4C,Traes_2BL_1C31451BE,Novel03890,Traes_1DL_37EA23493,Traes_1AL_4476835E0,Traes_4DL_F6ADA799C,Traes_3DL_D00248FE6	Traes_2BS_E482C7922,Novel02889
GO:0046914	transition metal ion binding	molecular_function	1	Traes_3DL_D00248FE6,Traes_2AL_69F4F11E2,Traes_1BL_2426A1F42,Novel04034,Traes_6AL_BFB21AE09,Traes_2DS_E3F28F0A9,Traes_1AL_26E629ECA,Traes_2BL_9A4B3C539,Traes_2DL_77F25CE27,Traes_2BL_1C31451BE,Traes_3AL_D0D664153,Traes_1DL_8B761D07B,Traes_2DS_0751C4087,Traes_6AS_992ED2B28,Traes_7DS_D2378E14E,Traes_2DL_C0E026879	Traes_5DS_5143441CB,Traes_5BL_C9FD62D61
GO:0010556	regulation of macromolecule biosynthetic process	biological_process	1	Traes_1BL_A7A6C5DB1,Traes_6DS_D50A0F246,Traes_7AL_67921A952,Traes_3AL_D0D664153,Traes_5BL_028D02DF6,Traes_1AL_0C41C44B1,Traes_2BL_B69300543,Traes_2AL_BFB0C6D4C,Traes_2BL_1C31451BE,Novel03890,Traes_1AL_4476835E0,Traes_1DL_37EA23493,Traes_4DL_F6ADA799C,Traes_3DL_D00248FE6	Traes_2BS_E482C7922,Novel02889
GO:0031326	regulation of cellular biosynthetic process	biological_process	1	Traes_3DL_D00248FE6,Traes_4DL_F6ADA799C,Traes_1AL_4476835E0,Traes_1DL_37EA23493,Novel03890,Traes_2BL_1C31451BE,Traes_2AL_BFB0C6D4C,Traes_2BL_B69300543,Traes_1AL_0C41C44B1,Traes_5BL_028D02DF6,Traes_3AL_D0D664153,Traes_7AL_67921A952,Traes_6DS_D50A0F246,Traes_1BL_A7A6C5DB1	Novel02889,Traes_2BS_E482C7922
GO:0009889	regulation of biosynthetic process	biological_process	1	Traes_2BL_B69300543,Traes_2BL_1C31451BE,Traes_2AL_BFB0C6D4C,Novel03890,Traes_1AL_4476835E0,Traes_1DL_37EA23493,Traes_4DL_F6ADA799C,Traes_3DL_D00248FE6,Traes_1BL_A7A6C5DB1,Traes_6DS_D50A0F246,Traes_7AL_67921A952,Traes_3AL_D0D664153,Traes_5BL_028D02DF6,Traes_1AL_0C41C44B1	Novel02889,Traes_2BS_E482C7922
GO:0009891	positive regulation of biosynthetic process	biological_process	1	Traes_3AL_D0D664153,Traes_3DL_D00248FE6
GO:0010557	positive regulation of macromolecule biosynthetic process	biological_process	1	Traes_3AL_D0D664153,Traes_3DL_D00248FE6
GO:0031328	positive regulation of cellular biosynthetic process	biological_process	1	Traes_3AL_D0D664153,Traes_3DL_D00248FE6
GO:0015994	chlorophyll metabolic process	biological_process	1	Traes_4AS_C10CD24DD,Novel04033	Traes_2BS_E482C7922
GO:0008982	protein-N(PI)-phosphohistidine-sugar phosphotransferase activity	molecular_function	1	Traes_6DL_52B87D89E
GO:0019219	regulation of nucleobase-containing compound metabolic process	biological_process	1	Traes_2BL_B69300543,Traes_2AL_BFB0C6D4C,Traes_2BL_1C31451BE,Novel03890,Traes_1AL_4476835E0,Traes_1DL_37EA23493,Traes_4DL_F6ADA799C,Traes_3DL_D00248FE6,Traes_1BL_A7A6C5DB1,Traes_6DS_D50A0F246,Traes_7AL_67921A952,Traes_3AL_D0D664153,Traes_5BL_028D02DF6,Traes_1AL_0C41C44B1	Novel02889,Traes_2BS_E482C7922
GO:0051171	regulation of nitrogen compound metabolic process	biological_process	1	Traes_5BL_028D02DF6,Traes_1AL_0C41C44B1,Traes_7AL_67921A952,Traes_3AL_D0D664153,Traes_1BL_A7A6C5DB1,Traes_6DS_D50A0F246,Traes_4DL_F6ADA799C,Traes_3DL_D00248FE6,Novel03890,Traes_1AL_4476835E0,Traes_1DL_37EA23493,Traes_2BL_1C31451BE,Traes_2AL_BFB0C6D4C,Traes_2BL_B69300543	Traes_2BS_E482C7922,Novel02889
GO:0019898	extrinsic to membrane	cellular_component	1	Traes_1BL_5AEE95D4C,Traes_2BL_9A4B3C539
GO:0004064	arylesterase activity	molecular_function	1	Traes_1AL_61464BAA6
GO:0015979	photosynthesis	biological_process	1	Traes_1BL_5AEE95D4C,Traes_3AL_3694A7CE6,Traes_2BL_9A4B3C539,TRAES3BF094000010CFD_g,Novel04033	Traes_2BS_E482C7922
GO:0004402	histone acetyltransferase activity	molecular_function	1	Traes_2BL_1C31451BE
GO:0010604	positive regulation of macromolecule metabolic process	biological_process	1	Traes_3AL_D0D664153,Traes_3DL_D00248FE6
GO:0010468	regulation of gene expression	biological_process	1	Novel03890,Traes_1AL_4476835E0,Traes_1DL_37EA23493,Traes_4DL_F6ADA799C,Traes_3DL_D00248FE6,Traes_2BL_B69300543,Traes_2AL_BFB0C6D4C,Traes_2BL_1C31451BE,Traes_7AL_67921A952,Traes_3AL_D0D664153,Traes_5BL_028D02DF6,Traes_1AL_0C41C44B1,Traes_1BL_A7A6C5DB1,Traes_6DS_D50A0F246	Novel02889,Traes_2BS_E482C7922
GO:0003724	RNA helicase activity	molecular_function	1	Novel04033	Novel02889,Traes_2BS_E482C7922
GO:0009690	cytokinin metabolic process	biological_process	1	Traes_7DL_6A6BEA0C5
GO:0019139	cytokinin dehydrogenase activity	molecular_function	1	Traes_7DL_6A6BEA0C5
GO:0034754	cellular hormone metabolic process	biological_process	1	Traes_7DL_6A6BEA0C5
GO:0009415	response to water stimulus	biological_process	1	Novel15524
GO:0030259	lipid glycosylation	biological_process	1	TRAES3BF054800020CFD_g,Traes_1DS_77E2F32B0
GO:0010817	regulation of hormone levels	biological_process	1	Traes_7DL_6A6BEA0C5
GO:0042445	hormone metabolic process	biological_process	1	Traes_7DL_6A6BEA0C5
GO:1901700	response to oxygen-containing compound	biological_process	1	Novel15524
GO:0004618	phosphoglycerate kinase activity	molecular_function	1		Traes_1BL_F7884B670
GO:0016780	phosphotransferase activity, for other substituted phosphate groups	molecular_function	1	Traes_2DS_A2F0F9DEB
GO:0080090	regulation of primary metabolic process	biological_process	1	Traes_5BL_028D02DF6,Traes_1AL_0C41C44B1,Traes_7AL_67921A952,Traes_3AL_D0D664153,Traes_1BL_A7A6C5DB1,Traes_6DS_D50A0F246,Traes_4DL_F6ADA799C,Traes_3DL_D00248FE6,Novel03890,Traes_1AL_4476835E0,Traes_1DL_37EA23493,Traes_2BL_1C31451BE,Traes_2AL_BFB0C6D4C,Traes_2BL_B69300543	Traes_2BS_E482C7922,Novel02889
GO:0060255	regulation of macromolecule metabolic process	biological_process	1	Traes_5BL_028D02DF6,Traes_1AL_0C41C44B1,Traes_7AL_67921A952,Traes_3AL_D0D664153,Traes_1BL_A7A6C5DB1,Traes_6DS_D50A0F246,Traes_4DL_F6ADA799C,Traes_3DL_D00248FE6,Novel03890,Traes_1DL_37EA23493,Traes_1AL_4476835E0,Traes_2BL_1C31451BE,Traes_2AL_BFB0C6D4C,Traes_2BL_B69300543	Traes_2BS_E482C7922,Novel02889
GO:0016774	phosphotransferase activity, carboxyl group as acceptor	molecular_function	1		Traes_1BL_F7884B670
GO:0000287	magnesium ion binding	molecular_function	1	Traes_4BS_6B84CEEE3,Traes_2BL_551524B9B,Traes_4DS_69B276FD2
GO:0043565	sequence-specific DNA binding	molecular_function	1	Traes_2AL_BFB0C6D4C,Traes_4DL_F6ADA799C,Traes_5BL_028D02DF6,Novel03890,Traes_2BL_B69300543	Traes_2AS_C1EA81EC4
GO:0005667	transcription factor complex	cellular_component	1	Traes_1AL_4476835E0	Traes_5BL_C9FD62D61
GO:0016671	oxidoreductase activity, acting on a sulfur group of donors, disulfide as acceptor	molecular_function	1	Traes_2DL_82C3CB295
GO:0000772	mating pheromone activity	molecular_function	1	Traes_5BS_ECB15B15A
GO:0031323	regulation of cellular metabolic process	biological_process	1	Traes_2AL_BFB0C6D4C,Traes_2BL_1C31451BE,Traes_2BL_B69300543,Traes_4DL_F6ADA799C,Traes_3DL_D00248FE6,Novel03890,Traes_1AL_4476835E0,Traes_1DL_37EA23493,Traes_6DS_D50A0F246,Traes_1BL_A7A6C5DB1,Traes_5BL_028D02DF6,Traes_1AL_0C41C44B1,Traes_3AL_D0D664153,Traes_7AL_67921A952	Novel02889,Traes_2BS_E482C7922
GO:0003896	DNA primase activity	molecular_function	1	Traes_7DS_D2378E14E
GO:0009521	photosystem	cellular_component	1	Traes_2BL_9A4B3C539,TRAES3BF094000010CFD_g,Traes_1BL_5AEE95D4C,Traes_3AL_3694A7CE6
GO:0005886	plasma membrane	cellular_component	1	Traes_2BL_B69300543,Traes_1DS_059B70BED,Traes_2AL_BFB0C6D4C
GO:0003678	DNA helicase activity	molecular_function	1	Novel04033	Novel02889,Traes_2BS_E482C7922,Traes_2BS_603844095
GO:0030258	lipid modification	biological_process	1	Traes_1DS_77E2F32B0,TRAES3BF054800020CFD_g
GO:0006302	double-strand break repair	biological_process	1	Traes_6AS_992ED2B28
GO:0005186	pheromone activity	molecular_function	1	Traes_5BS_ECB15B15A
GO:0006771	riboflavin metabolic process	biological_process	1	Traes_5BL_028D02DF6
GO:0009231	riboflavin biosynthetic process	biological_process	1	Traes_5BL_028D02DF6
GO:0042726	flavin-containing compound metabolic process	biological_process	1	Traes_5BL_028D02DF6
GO:0042727	flavin-containing compound biosynthetic process	biological_process	1	Traes_5BL_028D02DF6
GO:0019028	viral capsid	cellular_component	1	Traes_4DS_69B276FD2,Traes_4AS_D13EBCE43,Traes_4BL_C73920853,Traes_4BS_12A6550BE
GO:0000746	conjugation	biological_process	1	Traes_3AL_3694A7CE6
GO:0016791	phosphatase activity	molecular_function	1	Traes_4BS_6B84CEEE3,Traes_4DS_69B276FD2
GO:0003824	catalytic activity	molecular_function	1	Traes_5BL_028D02DF6,Traes_2BL_EDC025B5E,Traes_2DL_6CD064E13,Traes_6AS_B2526D636,Traes_2DL_D3A877875,Traes_2BL_FEAE434B4,Traes_5BL_56C366434,Traes_7BS_462DD3C32,Traes_4BS_6B84CEEE3,Traes_4AS_C10CD24DD,Traes_4AS_6C0AB5E18,Traes_5BS_ECB15B15A,Traes_4DS_69B276FD2,Traes_2BS_6762A1AAE,Traes_2DS_8827E95F0,Traes_1BS_3FADAD34F,Traes_2DS_BB50DEEF8,TRAES3BF054800020CFD_g,Traes_2BL_1C31451BE,Traes_2BL_EDACDB…	Traes_5AS_F5FE1307A,Traes_2BS_603844095,Traes_5BL_EB04B5379,Traes_1BL_F7884B670,Novel02889,Traes_2BL_E8D5E0972,Traes_5BS_9584239E51,Traes_5DS_A92D3B63C,Traes_2BS_E482C7922,Traes_5DS_CCCDA48421,Traes_5BL_C9FD62D61,Traes_5AS_2743D6D23,Traes_5BS_39B20151B,Traes_5DS_5143441CB
GO:0009628	response to abiotic stimulus	biological_process	1	Novel15524
GO:0034654	nucleobase-containing compound biosynthetic process	biological_process	1	Traes_2BL_1C31451BE,Traes_2AL_BFB0C6D4C,Traes_2BL_B69300543,Traes_5BS_ECB15B15A,Traes_3DL_D00248FE6,Traes_4DL_F6ADA799C,Traes_1DL_37EA23493,Traes_1AL_4476835E0,Novel03890,Traes_6DS_D50A0F246,Traes_1BL_A7A6C5DB1,Traes_1AL_0C41C44B1,Traes_5BL_028D02DF6,Traes_3AL_D0D664153,Traes_2BL_EDC025B5E,Traes_7AL_67921A952	Novel02889,Traes_2BS_E482C7922,Traes_5BL_C9FD62D61
GO:0009401	phosphoenolpyruvate-dependent sugar phosphotransferase system	biological_process	1	Traes_6DL_52B87D89E
GO:0009378	four-way junction helicase activity	molecular_function	1	Novel04033	Novel02889,Traes_2BS_E482C7922
GO:0044283	small molecule biosynthetic process	biological_process	1	Traes_2DS_8827E95F0,Traes_2DS_B9D014DE1,Traes_2DS_1BA7B8A2C,Traes_2BS_0FA5E53AD,Traes_5BL_028D02DF6
GO:0034357	photosynthetic membrane	cellular_component	1	Traes_3AL_3694A7CE6,Traes_1BL_5AEE95D4C,TRAES3BF094000010CFD_g,Traes_2BL_9A4B3C539
GO:0044255	cellular lipid metabolic process	biological_process	1	Traes_2DS_8827E95F0,Traes_2DS_1BA7B8A2C,Traes_2DS_B9D014DE1,Traes_2BS_0FA5E53AD,Traes_5BS_ECB15B15A,TRAES3BF054800020CFD_g,Traes_1DS_77E2F32B0
GO:0052689	carboxylic ester hydrolase activity	molecular_function	1	Traes_2BL_FEAE434B4,Traes_4AS_C10CD24DD,Traes_1AL_61464BAA6
GO:0051536	iron-sulfur cluster binding	molecular_function	1	Traes_2BL_171ABA978,Traes_1AL_26E629ECA,Traes_1DL_8B761D07B
GO:0051540	metal cluster binding	molecular_function	1	Traes_1AL_26E629ECA,Traes_2BL_171ABA978,Traes_1DL_8B761D07B
GO:0010035	response to inorganic substance	biological_process	1	Novel15524
GO:0044711	single-organism biosynthetic process	biological_process	1	Traes_2DS_B9D014DE1,Traes_2DS_1BA7B8A2C,Traes_2BS_0FA5E53AD,Traes_2DS_8827E95F0,Traes_5BL_028D02DF6
GO:0072594	establishment of protein localization to organelle	biological_process	1	Novel04033,Traes_4AS_1820493B9
GO:0009036	Type II site-specific deoxyribonuclease activity	molecular_function	1	Traes_2DS_BB50DEEF8
GO:0015666	restriction endodeoxyribonuclease activity	molecular_function	1	Traes_2DS_BB50DEEF8
GO:0016851	magnesium chelatase activity	molecular_function	1	Novel04033	Traes_2BS_E482C7922
GO:0051002	ligase activity, forming nitrogen-metal bonds	molecular_function	1	Novel04033	Traes_2BS_E482C7922
GO:0051003	ligase activity, forming nitrogen-metal bonds, forming coordination complexes	molecular_function	1	Novel04033	Traes_2BS_E482C7922
GO:0019222	regulation of metabolic process	biological_process	1	Traes_7AL_67921A952,Traes_3AL_D0D664153,Traes_5BL_028D02DF6,Traes_1AL_0C41C44B1,Traes_1BL_A7A6C5DB1,Traes_6DS_D50A0F246,Novel03890,Traes_1DL_37EA23493,Traes_1AL_4476835E0,Traes_4DL_F6ADA799C,Traes_3DL_D00248FE6,Traes_2BL_B69300543,Traes_2AL_BFB0C6D4C,Traes_2BL_1C31451BE	Traes_2BS_E482C7922,Novel02889
GO:0009308	amine metabolic process	biological_process	1	Traes_7DL_6A6BEA0C5,Novel04033
GO:0009307	DNA restriction-modification system	biological_process	1	Traes_2DS_BB50DEEF8
GO:0044355	clearance of foreign intracellular DNA	biological_process	1	Traes_2DS_BB50DEEF8
GO:0016070	RNA metabolic process	biological_process	1	Traes_2BL_B69300543,Traes_2AL_BFB0C6D4C,Traes_2BL_1C31451BE,Traes_1DL_37EA23493,Traes_1AL_4476835E0,Novel03890,Traes_5BS_ECB15B15A,Traes_3DL_D00248FE6,Traes_4DL_F6ADA799C,Traes_6DS_D50A0F246,Traes_1BL_A7A6C5DB1,Novel04033,Traes_2BL_EDC025B5E,Traes_3AL_D0D664153,Traes_7AL_67921A952,Traes_1AL_0C41C44B1,Traes_5BL_028D02DF6	Novel02889,Traes_2BS_E482C7922,Traes_5BL_C9FD62D61,Traes_2BS_603844095
GO:0006778	porphyrin-containing compound metabolic process	biological_process	1	Traes_4AS_C10CD24DD,Novel04033	Traes_2BS_E482C7922
GO:0009790	embryo development	biological_process	1	Traes_7AS_65CEFA8DD
GO:0015995	chlorophyll biosynthetic process	biological_process	1	Novel04033	Traes_2BS_E482C7922
GO:0019012	virion	cellular_component	1	Traes_4BS_12A6550BE,Traes_4AS_D13EBCE43,Traes_6AS_E5666AE7C,Traes_4DS_69B276FD2,Traes_4BL_C73920853
GO:0019438	aromatic compound biosynthetic process	biological_process	1	Traes_3AL_D0D664153,Traes_2BL_EDC025B5E,Traes_7AL_67921A952,Traes_1AL_0C41C44B1,Traes_5BL_028D02DF6,Traes_6DS_D50A0F246,Traes_1BL_A7A6C5DB1,Novel04033,Traes_1DL_37EA23493,Traes_1AL_4476835E0,Novel03890,Traes_5BS_ECB15B15A,Traes_3DL_D00248FE6,Traes_4DL_F6ADA799C,Traes_2BL_B69300543,Traes_2AL_BFB0C6D4C,Traes_2BL_1C31451BE	Traes_2BS_E482C7922,Traes_5BL_C9FD62D61,Novel02889
GO:0006891	intra-Golgi vesicle-mediated transport	biological_process	1	Traes_4AS_1820493B9
GO:0015996	chlorophyll catabolic process	biological_process	1	Traes_4AS_C10CD24DD
GO:0047746	chlorophyllase activity	molecular_function	1	Traes_4AS_C10CD24DD
GO:0009877	nodulation	biological_process	1	Traes_2DS_1BA7B8A2C
GO:0046149	pigment catabolic process	biological_process	1	Traes_4AS_C10CD24DD
GO:0009579	thylakoid	cellular_component	1	Traes_3AL_3694A7CE6,Traes_1BL_5AEE95D4C,TRAES3BF094000010CFD_g,Traes_2BL_9A4B3C539
GO:0044436	thylakoid part	cellular_component	1	Traes_1BL_5AEE95D4C,Traes_3AL_3694A7CE6,Traes_2BL_9A4B3C539,TRAES3BF094000010CFD_g
GO:0018130	heterocycle biosynthetic process	biological_process	1	Traes_4DL_F6ADA799C,Traes_5BS_ECB15B15A,Traes_3DL_D00248FE6,Novel03890,Traes_1DL_37EA23493,Traes_1AL_4476835E0,Traes_2BL_1C31451BE,Traes_2AL_BFB0C6D4C,Traes_2BL_B69300543,Traes_5BL_028D02DF6,Traes_1AL_0C41C44B1,Traes_3AL_D0D664153,Traes_2BL_EDC025B5E,Traes_7AL_67921A952,Novel04033,Traes_6DS_D50A0F246,Traes_1BL_A7A6C5DB1	Novel02889,Traes_5BL_C9FD62D61,Traes_2BS_E482C7922
GO:0016053	organic acid biosynthetic process	biological_process	1	Traes_2DS_B9D014DE1,Traes_2BS_0FA5E53AD,Traes_2DS_1BA7B8A2C,Traes_2DS_8827E95F0
GO:0046394	carboxylic acid biosynthetic process	biological_process	1	Traes_2DS_8827E95F0,Traes_2DS_1BA7B8A2C,Traes_2DS_B9D014DE1,Traes_2BS_0FA5E53AD
GO:0071203	WASH complex	cellular_component	1	Traes_7DL_6A6BEA0C5
GO:0019069	viral capsid assembly	biological_process	1	Traes_4DL_F6ADA799C
GO:0044271	cellular nitrogen compound biosynthetic process	biological_process	1	Traes_3AL_D0D664153,Traes_2BL_EDC025B5E,Traes_7AL_67921A952,Traes_1AL_0C41C44B1,Traes_5BL_028D02DF6,Traes_6DS_D50A0F246,Traes_1BL_A7A6C5DB1,Novel04033,Traes_1DL_37EA23493,Traes_1AL_4476835E0,Novel03890,Traes_5BS_ECB15B15A,Traes_3DL_D00248FE6,Traes_4DL_F6ADA799C,Traes_2BL_B69300543,Traes_2AL_BFB0C6D4C,Traes_2BL_1C31451BE	Traes_2BS_E482C7922,Traes_5BL_C9FD62D61,Novel02889
GO:0006787	porphyrin-containing compound catabolic process	biological_process	1	Traes_4AS_C10CD24DD
GO:0033015	tetrapyrrole catabolic process	biological_process	1	Traes_4AS_C10CD24DD
GO:0003677	DNA binding	molecular_function	1	Traes_2BL_B69300543,Traes_2DS_BB50DEEF8,Traes_2AL_BFB0C6D4C,Novel03890,Traes_1DL_37EA23493,Traes_4DL_F6ADA799C,Traes_3DL_D00248FE6,Traes_2BS_602A11B26,Traes_1BL_A7A6C5DB1,Traes_7AL_67921A952,Traes_2BL_EDC025B5E,Traes_3AL_D0D664153,Traes_6AS_992ED2B28,Traes_5BL_028D02DF6,Traes_6AL_1553C8C96,Traes_1AL_0C41C44B1	Traes_2AS_C1EA81EC4
GO:0051187	cofactor catabolic process	biological_process	1	Traes_4AS_C10CD24DD
GO:0016888	endodeoxyribonuclease activity, producing 5'-phosphomonoesters	molecular_function	1	Traes_2DS_BB50DEEF8
GO:0042440	pigment metabolic process	biological_process	1	Novel04033,Traes_4AS_C10CD24DD	Traes_2BS_E482C7922
GO:0009893	positive regulation of metabolic process	biological_process	1	Traes_3AL_D0D664153,Traes_3DL_D00248FE6
GO:0031325	positive regulation of cellular metabolic process	biological_process	1	Traes_3DL_D00248FE6,Traes_3AL_D0D664153
GO:0004386	helicase activity	molecular_function	1	Novel04033,Traes_7DS_D2378E14E	Novel02889,Traes_2BS_E482C7922,Traes_2BS_603844095
GO:0070085	glycosylation	biological_process	1	Traes_1DS_77E2F32B0,TRAES3BF054800020CFD_g
GO:0004520	endodeoxyribonuclease activity	molecular_function	1	Traes_2DS_BB50DEEF8
GO:0042578	phosphoric ester hydrolase activity	molecular_function	1	Traes_4BS_6B84CEEE3,Traes_4DS_69B276FD2
GO:0006265	DNA topological change	biological_process	1	Traes_6AL_1553C8C96
GO:0033013	tetrapyrrole metabolic process	biological_process	1	Novel04033,Traes_4AS_C10CD24DD	Traes_2BS_E482C7922
GO:0005669	transcription factor TFIID complex	cellular_component	1		Traes_5BL_C9FD62D61
GO:0003916	DNA topoisomerase activity	molecular_function	1	Traes_6AL_1553C8C96
GO:1901362	organic cyclic compound biosynthetic process	biological_process	1	Traes_6DS_D50A0F246,Traes_1BL_A7A6C5DB1,Novel04033,Traes_2BL_EDC025B5E,Traes_3AL_D0D664153,Traes_7AL_67921A952,Traes_5BL_028D02DF6,Traes_1AL_0C41C44B1,Traes_2BL_B69300543,Traes_2AL_BFB0C6D4C,Traes_2BL_1C31451BE,Novel03890,Traes_1AL_4476835E0,Traes_1DL_37EA23493,Traes_4DL_F6ADA799C,Traes_5BS_ECB15B15A,Traes_3DL_D00248FE6	Traes_5BL_C9FD62D61,Traes_2BS_E482C7922,Novel02889
GO:0005506	iron ion binding	molecular_function	1	Traes_1DL_8B761D07B,Traes_2DS_0751C4087,Traes_2DS_E3F28F0A9,Traes_1AL_26E629ECA,Traes_1BL_2426A1F42
GO:0006457	protein folding	biological_process	1		Traes_2BS_E482C7922,Novel02889
GO:0048522	positive regulation of cellular process	biological_process	1	Traes_3AL_D0D664153,Traes_3DL_D00248FE6
GO:0006310	DNA recombination	biological_process	1	Traes_6AS_992ED2B28,Novel04033	Traes_2BS_E482C7922,Novel02889
GO:0048518	positive regulation of biological process	biological_process	1	Traes_3DL_D00248FE6,Traes_3AL_D0D664153
GO:0033365	protein localization to organelle	biological_process	1	Novel04033,Traes_4AS_1820493B9
GO:0044423	virion part	cellular_component	1	Traes_4BS_12A6550BE,Traes_4BL_C73920853,Traes_4AS_D13EBCE43,Traes_4DS_69B276FD2
GO:0016151	nickel cation binding	molecular_function	1	Traes_7DS_D2378E14E
GO:0008134	transcription factor binding	molecular_function	1		Novel02889,Traes_2BS_E482C7922
GO:0034062	RNA polymerase activity	molecular_function	1	Traes_7DS_D2378E14E,Traes_5BS_ECB15B15A,Traes_2BL_EDC025B5E
GO:0010333	terpene synthase activity	molecular_function	1	Traes_2BL_551524B9B
GO:0015144	carbohydrate transmembrane transporter activity	molecular_function	1	Traes_6DL_52B87D89E
GO:1901476	carbohydrate transporter activity	molecular_function	1	Traes_6DL_52B87D89E
GO:0006605	protein targeting	biological_process	1	Traes_4AS_1820493B9,Novel04033
GO:0016645	oxidoreductase activity, acting on the CH-NH group of donors	molecular_function	1	Traes_7DL_6A6BEA0C5
GO:0046085	adenosine metabolic process	biological_process	1	Novel04033
GO:0070525	threonylcarbamoyladenosine metabolic process	biological_process	1	Novel04033
GO:0070526	threonylcarbamoyladenosine biosynthetic process	biological_process	1	Novel04033
GO:0003779	actin binding	molecular_function	1	Traes_5AL_DC975C4DB,Traes_5AL_F1FCC41BA
GO:0008080	N-acetyltransferase activity	molecular_function	1	Traes_2BL_1C31451BE
GO:0016491	oxidoreductase activity	molecular_function	1	TRAES3BF036400010CFD_g,Traes_5BL_028D02DF6,Traes_5AL_44BD0B403,Traes_2DS_0751C4087,Traes_2DL_82C3CB295,Traes_7DL_6A6BEA0C5,Traes_7DL_CE37E2AF1,Traes_6AL_BFB21AE09,Traes_2DS_E3F28F0A9,Traes_1BL_2426A1F42,Traes_7DS_B06CC6A9E	Traes_5DS_A92D3B63C,Traes_5AS_F5FE1307A,Traes_5BS_9584239E51,Traes_5BS_39B20151B,Traes_5DS_5143441CB,Traes_5AS_2743D6D23,Traes_5BL_EB04B5379,Traes_5DS_CCCDA48421
GO:0008643	carbohydrate transport	biological_process	1	Traes_6DL_52B87D89E
GO:0016023	cytoplasmic membrane-bounded vesicle	cellular_component	1	Traes_1DS_059B70BED
GO:0004536	deoxyribonuclease activity	molecular_function	1	Traes_2DS_BB50DEEF8
GO:0006950	response to stress	biological_process	1	Traes_5AL_F1FCC41BA,Novel15524,Traes_2DS_BB50DEEF8,Traes_4AL_CCB185362,Novel04033,Traes_7DL_CE37E2AF1,Traes_6AS_992ED2B28	Traes_2BS_E482C7922,Novel02889
GO:0006304	DNA modification	biological_process	1	Traes_2DS_BB50DEEF8
GO:0019068	virion assembly	biological_process	1	Traes_4DL_F6ADA799C
GO:0016838	carbon-oxygen lyase activity, acting on phosphates	molecular_function	1	Traes_2BL_551524B9B
GO:0006779	porphyrin-containing compound biosynthetic process	biological_process	1	Novel04033	Traes_2BS_E482C7922
GO:0031988	membrane-bounded vesicle	cellular_component	1	Traes_1DS_059B70BED
GO:0016410	N-acyltransferase activity	molecular_function	1	Traes_2BL_1C31451BE
GO:0009312	oligosaccharide biosynthetic process	biological_process	1	Traes_2DS_1BA7B8A2C
GO:0006281	DNA repair	biological_process	1	Traes_6AS_992ED2B28,Novel04033	Traes_2BS_E482C7922,Novel02889
GO:0016407	acetyltransferase activity	molecular_function	1	Traes_2BL_1C31451BE
GO:0006096	glycolysis	biological_process	1		Traes_1BL_F7884B670
GO:0004806	triglyceride lipase activity	molecular_function	1	Traes_2BL_FEAE434B4
GO:0008610	lipid biosynthetic process	biological_process	1	Traes_2DS_8827E95F0,Traes_2DS_B9D014DE1,Traes_2DS_1BA7B8A2C,Traes_2BS_0FA5E53AD,Traes_5BS_ECB15B15A
GO:0006974	response to DNA damage stimulus	biological_process	1	Traes_6AS_992ED2B28,Novel04033	Traes_2BS_E482C7922,Novel02889
GO:0031410	cytoplasmic vesicle	cellular_component	1	Traes_1DS_059B70BED
GO:0031982	vesicle	cellular_component	1	Traes_1DS_059B70BED
GO:0006614	SRP-dependent cotranslational protein targeting to membrane	biological_process	1	Novel04033
GO:0045047	protein targeting to ER	biological_process	1	Novel04033
GO:0072599	establishment of protein localization to endoplasmic reticulum	biological_process	1	Novel04033
GO:0016482	cytoplasmic transport	biological_process	1	Novel04033,Traes_4AS_1820493B9
GO:0016591	DNA-directed RNA polymerase II, holoenzyme	cellular_component	1		Traes_5BL_C9FD62D61
GO:0003674	molecular_function	molecular_function	1	Traes_1AL_61464BAA6,Traes_6DS_D50A0F246,Novel09118,Novel04033,Traes_2DL_C0E026879,Traes_2DS_8AEF03137,Traes_5AL_F1FCC41BA,Traes_6AS_992ED2B28,Traes_5BL_1A9D2AC10,Traes_2AL_454BAD62F,Traes_2BL_171ABA978,Traes_2BS_0FA5E53AD,Traes_2DL_957ED041B,Traes_2DS_E3F28F0A9,Traes_5DL_C906A9208,Traes_2AL_C7E806D1A,Traes_1DS_77E2F32B0,Traes_5BL_EF6914D8B,Traes_2DL_82C3CB295,Traes_1AL_4476835E0,Novel12086,Traes_…	Traes_5DS_A92D3B63C,Traes_2BS_E482C7922,Traes_5BS_9584239E51,Traes_5DS_CCCDA48421,Traes_5BL_C9FD62D61,Traes_5DS_5143441CB,Traes_5BS_39B20151B,Novel10985,Traes_5AS_2743D6D23,Traes_1AL_17F456C3A,Traes_2BS_603844095,Novel04102,Traes_5AS_F5FE1307A,Traes_2AS_C1EA81EC4,Novel02889,Traes_1BL_F7884B670,Traes_5BL_EB04B5379,Traes_2BL_E8D5E0972,Novel10986
GO:0006613	cotranslational protein targeting to membrane	biological_process	1	Novel04033
GO:0033554	cellular response to stress	biological_process	1	Novel04033,Traes_6AS_992ED2B28	Novel02889,Traes_2BS_E482C7922
GO:0009311	oligosaccharide metabolic process	biological_process	1	Traes_2DS_1BA7B8A2C
GO:0046148	pigment biosynthetic process	biological_process	1	Novel04033	Traes_2BS_E482C7922
GO:0070972	protein localization to endoplasmic reticulum	biological_process	1	Novel04033
GO:0019067	viral assembly, maturation, egress, and release	biological_process	1	Traes_4DL_F6ADA799C
GO:0006612	protein targeting to membrane	biological_process	1	Novel04033
GO:0071944	cell periphery	cellular_component	1	Traes_1DS_059B70BED,Traes_2BL_B69300543,Traes_2AL_BFB0C6D4C
GO:0003899	DNA-directed RNA polymerase activity	molecular_function	1	Traes_2BL_EDC025B5E,Traes_7DS_D2378E14E
GO:0016893	endonuclease activity, active with either ribo- or deoxyribonucleic acids and producing 5'-phosphomonoesters	molecular_function	1	Traes_2DS_BB50DEEF8
GO:0006414	translational elongation	biological_process	1	Novel03890
GO:0000428	DNA-directed RNA polymerase complex	cellular_component	1		Traes_5BL_C9FD62D61
GO:0030880	RNA polymerase complex	cellular_component	1		Traes_5BL_C9FD62D61
GO:0055029	nuclear DNA-directed RNA polymerase complex	cellular_component	1		Traes_5BL_C9FD62D61
GO:0006629	lipid metabolic process	biological_process	1	Traes_2DS_1BA7B8A2C,Traes_2DS_8827E95F0,Traes_5BS_ECB15B15A,Traes_2BS_0FA5E53AD,Traes_2DS_B9D014DE1,Traes_1DS_77E2F32B0,Traes_2BL_FEAE434B4,TRAES3BF054800020CFD_g
GO:0009110	vitamin biosynthetic process	biological_process	1	Traes_5BL_028D02DF6
GO:0042364	water-soluble vitamin biosynthetic process	biological_process	1	Traes_5BL_028D02DF6
GO:0003968	RNA-directed RNA polymerase activity	molecular_function	1	Traes_5BS_ECB15B15A
GO:0006766	vitamin metabolic process	biological_process	1	Traes_5BL_028D02DF6
GO:0006767	water-soluble vitamin metabolic process	biological_process	1	Traes_5BL_028D02DF6
GO:0016298	lipase activity	molecular_function	1	Traes_2BL_FEAE434B4
GO:0016740	transferase activity	molecular_function	1	Traes_5BL_56C366434,Traes_7DS_D2378E14E,Traes_1BL_921B59F2E,Novel04033,Traes_2DL_6CD064E13,Traes_2DS_A2F0F9DEB,Traes_6AS_B2526D636,Traes_1DS_059B70BED,Traes_2BL_EDC025B5E,TRAES3BF054800020CFD_g,Traes_5BL_EF6914D8B,Traes_1DS_77E2F32B0,Traes_1BS_3FADAD34F,Traes_4AL_AA83843E9,Traes_2BL_1C31451BE,Traes_2BS_0FA5E53AD,Traes_2DS_B9D014DE1,Traes_2BS_6762A1AAE,Traes_5BS_ECB15B15A,Traes_6DL_52B87D89E,Traes…	Traes_2BL_E8D5E0972,Traes_2BS_603844095,Traes_1BL_F7884B670
GO:0033014	tetrapyrrole biosynthetic process	biological_process	1	Novel04033	Traes_2BS_E482C7922
GO:0008236	serine-type peptidase activity	molecular_function	1	Traes_4AS_C10CD24DD,Traes_7AS_95F4E4729,Traes_7BS_462DD3C32
GO:0017171	serine hydrolase activity	molecular_function	1	Traes_7BS_462DD3C32,Traes_7AS_95F4E4729,Traes_4AS_C10CD24DD
GO:0006576	cellular biogenic amine metabolic process	biological_process	1	Novel04033
GO:0090304	nucleic acid metabolic process	biological_process	1	Traes_2BL_1C31451BE,Traes_2AL_BFB0C6D4C,Traes_2DS_BB50DEEF8,Traes_2BL_B69300543,Traes_3DL_D00248FE6,Traes_5BS_ECB15B15A,Traes_4DL_F6ADA799C,Traes_1AL_4476835E0,Traes_1DL_37EA23493,Novel03890,Novel04033,Traes_1BL_A7A6C5DB1,Traes_6DS_D50A0F246,Traes_1AL_0C41C44B1,Traes_5BL_028D02DF6,Traes_6AL_1553C8C96,Traes_6AS_992ED2B28,Traes_7AL_67921A952,Traes_3AL_D0D664153,Traes_2BL_EDC025B5E	Novel02889,Traes_2BS_E482C7922,Traes_5BL_C9FD62D61,Traes_2BS_603844095
GO:0044106	cellular amine metabolic process	biological_process	1	Novel04033
GO:0003676	nucleic acid binding	molecular_function	1	Traes_2AL_BFB0C6D4C,Traes_2DS_BB50DEEF8,Traes_2BL_B69300543,Traes_3DL_D00248FE6,Traes_4DL_F6ADA799C,Novel12086,Traes_1DL_37EA23493,Novel03890,Novel04033,Traes_1BL_A7A6C5DB1,Traes_2BS_602A11B26,Traes_1AL_0C41C44B1,Traes_5BL_028D02DF6,Traes_6AL_1553C8C96,Traes_6AS_992ED2B28,Traes_7AL_67921A952,Traes_3AL_D0D664153,Traes_2BL_EDC025B5E	Novel02889,Traes_2BS_E482C7922,Traes_2AS_C1EA81EC4,Traes_1AL_17F456C3A,Traes_2BS_603844095
GO:0071103	DNA conformation change	biological_process	1	Traes_6AL_1553C8C96
GO:0044723	single-organism carbohydrate metabolic process	biological_process	1	TRAES3BF054800020CFD_g,Traes_1DS_77E2F32B0,Traes_5BS_ECB15B15A,Traes_2DS_1BA7B8A2C	Traes_1BL_F7884B670
GO:0051186	cofactor metabolic process	biological_process	1	Novel04033,Traes_4AS_C10CD24DD	Traes_2BS_E482C7922
GO:0005654	nucleoplasm	cellular_component	1	Traes_1AL_4476835E0	Traes_5BL_C9FD62D61
GO:0044451	nucleoplasm part	cellular_component	1	Traes_1AL_4476835E0	Traes_5BL_C9FD62D61
GO:0030001	metal ion transport	biological_process	1	Traes_4DL_CC64A40E5,Traes_2AS_95611CAD2,Traes_2BS_45CD5B99E
GO:0008171	O-methyltransferase activity	molecular_function	1	Traes_4AL_AA83843E9
GO:0005634	nucleus	cellular_component	1	Traes_3AL_D0D664153,Traes_7AL_67921A952,Traes_6AS_992ED2B28,Traes_1AL_4476835E0,Traes_5BL_028D02DF6,Traes_3DL_D00248FE6,Traes_2BL_B69300543,Traes_6DS_D50A0F246,Traes_2BL_1C31451BE,Traes_2AL_BFB0C6D4C	Traes_5BL_C9FD62D61
GO:0006400	tRNA modification	biological_process	1	Novel04033
GO:0005102	receptor binding	molecular_function	1	Traes_5BS_ECB15B15A	Novel10985
GO:0016779	nucleotidyltransferase activity	molecular_function	1	Traes_2BL_EDC025B5E,Traes_7DS_D2378E14E,Traes_5BS_ECB15B15A	Traes_2BS_603844095
GO:0005179	hormone activity	molecular_function	1		Novel10985
GO:0044767	single-organism developmental process	biological_process	1	Traes_7AS_65CEFA8DD
GO:0006007	glucose catabolic process	biological_process	1		Traes_1BL_F7884B670
GO:0019320	hexose catabolic process	biological_process	1		Traes_1BL_F7884B670
GO:0019752	carboxylic acid metabolic process	biological_process	1	Traes_2BL_FDEA6E1DB,Traes_2DS_8827E95F0,Traes_2DS_B9D014DE1,Traes_2BS_0FA5E53AD,Traes_2DS_1BA7B8A2C
GO:0030170	pyridoxal phosphate binding	molecular_function	1	Traes_2BL_FDEA6E1DB
GO:0043436	oxoacid metabolic process	biological_process	1	Traes_2BL_FDEA6E1DB,Traes_2DS_1BA7B8A2C,Traes_2DS_B9D014DE1,Traes_2BS_0FA5E53AD,Traes_2DS_8827E95F0
GO:0006082	organic acid metabolic process	biological_process	1	Traes_2BL_FDEA6E1DB,Traes_2BS_0FA5E53AD,Traes_2DS_B9D014DE1,Traes_2DS_1BA7B8A2C,Traes_2DS_8827E95F0
GO:0003723	RNA binding	molecular_function	1	Novel04033,Novel12086	Novel02889,Traes_2BS_603844095,Traes_1AL_17F456C3A,Traes_2BS_E482C7922
GO:0046365	monosaccharide catabolic process	biological_process	1		Traes_1BL_F7884B670
GO:0048193	Golgi vesicle transport	biological_process	1	Traes_4AS_1820493B9
GO:0022607	cellular component assembly	biological_process	1	Traes_1AL_26E629ECA,Traes_4DL_F6ADA799C,Traes_1DL_8B761D07B
GO:0016831	carboxy-lyase activity	molecular_function	1	Traes_2BL_FDEA6E1DB
GO:0010467	gene expression	biological_process	1	Novel03890,Traes_1AL_4476835E0,Traes_1DL_37EA23493,Traes_4DL_F6ADA799C,Traes_3DL_D00248FE6,Traes_5BS_ECB15B15A,Traes_2BL_B69300543,Traes_2BL_1C31451BE,Traes_2AL_BFB0C6D4C,Traes_7AL_67921A952,Traes_2BL_EDC025B5E,Traes_3AL_D0D664153,Traes_5AL_0F8A92CEA,Traes_5BL_028D02DF6,Traes_1AL_0C41C44B1,Traes_1BL_A7A6C5DB1,Traes_6DS_D50A0F246,Novel04033	Novel02889,Traes_2BS_603844095,Traes_5BL_C9FD62D61,Traes_2BS_E482C7922
GO:0008092	cytoskeletal protein binding	molecular_function	1	Traes_5AL_F1FCC41BA,Traes_5AL_DC975C4DB
GO:0048856	anatomical structure development	biological_process	1	Traes_7AS_65CEFA8DD
GO:0016787	hydrolase activity	molecular_function	1	Traes_2AL_454BAD62F,Traes_2AS_95611CAD2,Traes_2DL_D3A877875,Traes_2BL_0D44F4C96,Traes_7BS_462DD3C32,Novel04033,Traes_7DS_D2378E14E,Traes_2BL_FEAE434B4,Traes_1AL_61464BAA6,Traes_4AS_C10CD24DD,Traes_4BS_6B84CEEE3,Traes_3DL_304C8DD67,Traes_4DS_69B276FD2,Traes_5BS_72DE7510F,Traes_2BL_AE75D6172,Traes_6DL_52B87D89E,Traes_2DS_BB50DEEF8,Traes_7AS_95F4E4729,Traes_2DL_957ED041B,Traes_2AL_C7E806D1A	Traes_2BS_603844095,Traes_2BS_E482C7922,Novel02889,Traes_5DS_5143441CB
GO:0044724	single-organism carbohydrate catabolic process	biological_process	1		Traes_1BL_F7884B670
GO:0006006	glucose metabolic process	biological_process	1		Traes_1BL_F7884B670
GO:0006952	defense response	biological_process	1	Traes_5AL_F1FCC41BA,Traes_2DS_BB50DEEF8
GO:0006508	proteolysis	biological_process	1	Traes_7AS_95F4E4729,Traes_4AS_C10CD24DD,Traes_7BS_462DD3C32,Traes_1AL_0C41C44B1,Traes_3DL_304C8DD67
GO:0016887	ATPase activity	molecular_function	1	Novel04033	Novel02889,Traes_2BS_603844095,Traes_2BS_E482C7922
GO:0016706	oxidoreductase activity, acting on paired donors, with incorporation or reduction of molecular oxygen, 2-oxoglutarate as one donor, and incorporation of one atom each of oxygen into both donors	molecular_function	1		Traes_5BL_EB04B5379
GO:0005509	calcium ion binding	molecular_function	1	Traes_1BL_5AEE95D4C,Traes_2BL_9A4B3C539
GO:0032259	methylation	biological_process	1	Novel12086
GO:0016835	carbon-oxygen lyase activity	molecular_function	1	Traes_2BL_551524B9B
GO:0004519	endonuclease activity	molecular_function	1	Traes_2DS_BB50DEEF8
GO:0051188	cofactor biosynthetic process	biological_process	1	Novel04033	Traes_2BS_E482C7922
GO:0004197	cysteine-type endopeptidase activity	molecular_function	1	Traes_3DL_304C8DD67
GO:0031981	nuclear lumen	cellular_component	1	Traes_1AL_4476835E0	Traes_5BL_C9FD62D61
GO:0016788	hydrolase activity, acting on ester bonds	molecular_function	1	Traes_4DS_69B276FD2,Traes_2DS_BB50DEEF8,Traes_2BL_FEAE434B4,Traes_1AL_61464BAA6,Traes_4AS_C10CD24DD,Traes_4BS_6B84CEEE3
GO:0016052	carbohydrate catabolic process	biological_process	1		Traes_1BL_F7884B670
GO:0043167	ion binding	molecular_function	1	Traes_1BL_5AEE95D4C,Traes_3AL_D0D664153,Traes_2DL_6CD064E13,Traes_6AS_992ED2B28,Novel04033,Traes_2DL_C0E026879,Traes_4BS_6B84CEEE3,Traes_4DL_F6ADA799C,Traes_5BS_ECB15B15A,Traes_4DS_69B276FD2,Traes_3DL_D00248FE6,Traes_2AL_69F4F11E2,Traes_2BL_1C31451BE,Traes_6AL_BFB21AE09,Traes_2DS_E3F28F0A9,Traes_2AS_95611CAD2,Traes_4DL_CC64A40E5,Traes_1DL_8B761D07B,Traes_2BL_551524B9B,Traes_2DS_0751C4087,Traes_7D…	Traes_2AS_C1EA81EC4,Novel04102,Traes_2BS_603844095,Traes_2BS_E482C7922,Novel02889,Traes_5BL_C9FD62D61,Traes_5DS_5143441CB
GO:0016705	oxidoreductase activity, acting on paired donors, with incorporation or reduction of molecular oxygen	molecular_function	1	Traes_2DS_E3F28F0A9,Traes_2DS_0751C4087,Traes_1BL_2426A1F42	Traes_5BL_EB04B5379
GO:0007275	multicellular organismal development	biological_process	1	Traes_7AS_65CEFA8DD
GO:0007049	cell cycle	biological_process	1	Traes_2BL_B69300543,Traes_7AL_67921A952
GO:0043233	organelle lumen	cellular_component	1	Traes_1AL_4476835E0	Traes_5BL_C9FD62D61
GO:0070013	intracellular organelle lumen	cellular_component	1	Traes_1AL_4476835E0	Traes_5BL_C9FD62D61
GO:0003712	transcription cofactor activity	molecular_function	1	Traes_2BL_1C31451BE
GO:0000989	transcription factor binding transcription factor activity	molecular_function	1	Traes_2BL_1C31451BE
GO:0019318	hexose metabolic process	biological_process	1		Traes_1BL_F7884B670
GO:0031974	membrane-enclosed lumen	cellular_component	1	Traes_1AL_4476835E0	Traes_5BL_C9FD62D61
GO:0020037	heme binding	molecular_function	1	Traes_2DS_0751C4087,Traes_2DS_E3F28F0A9,Traes_1BL_2426A1F42,Traes_7DL_CE37E2AF1
GO:0016616	oxidoreductase activity, acting on the CH-OH group of donors, NAD or NADP as acceptor	molecular_function	1	Traes_6AL_BFB21AE09,Traes_5BL_028D02DF6
GO:0046483	heterocycle metabolic process	biological_process	1	Traes_6AS_992ED2B28,Traes_7AL_67921A952,Traes_2BL_EDC025B5E,Traes_3AL_D0D664153,Traes_1AL_0C41C44B1,Traes_6AL_1553C8C96,Traes_5BL_028D02DF6,Traes_1BL_A7A6C5DB1,Traes_4AS_C10CD24DD,Traes_6DS_D50A0F246,Novel04033,Traes_1AL_4476835E0,Traes_1DL_37EA23493,Novel03890,Traes_3DL_D00248FE6,Traes_5BS_ECB15B15A,Traes_4DL_F6ADA799C,Traes_2BL_B69300543,Traes_2BL_1C31451BE,Traes_2AL_BFB0C6D4C,Traes_7DL_6A6BEA0…	Traes_2BS_603844095,Traes_2BS_E482C7922,Traes_5BL_C9FD62D61,Novel02889
GO:0006725	cellular aromatic compound metabolic process	biological_process	1	Traes_2AL_BFB0C6D4C,Traes_2BL_1C31451BE,Traes_7DL_6A6BEA0C5,Traes_2DS_BB50DEEF8,Traes_2BL_B69300543,Traes_3DL_D00248FE6,Traes_5BS_ECB15B15A,Traes_4DL_F6ADA799C,Traes_1AL_4476835E0,Traes_1DL_37EA23493,Novel03890,Novel04033,Traes_1BL_A7A6C5DB1,Traes_4AS_C10CD24DD,Traes_6DS_D50A0F246,Traes_1AL_0C41C44B1,Traes_6AL_1553C8C96,Traes_5BL_028D02DF6,Traes_6AS_992ED2B28,Traes_7AL_67921A952,Traes_3AL_D0D6641…	Novel02889,Traes_2BS_E482C7922,Traes_5BL_C9FD62D61,Traes_2BS_603844095
GO:0006511	ubiquitin-dependent protein catabolic process	biological_process	1	Traes_1AL_0C41C44B1
GO:0019941	modification-dependent protein catabolic process	biological_process	1	Traes_1AL_0C41C44B1
GO:0043632	modification-dependent macromolecule catabolic process	biological_process	1	Traes_1AL_0C41C44B1
GO:0046700	heterocycle catabolic process	biological_process	1	Traes_4AS_C10CD24DD
GO:0044270	cellular nitrogen compound catabolic process	biological_process	1	Traes_4AS_C10CD24DD
GO:0005996	monosaccharide metabolic process	biological_process	1		Traes_1BL_F7884B670
GO:1901361	organic cyclic compound catabolic process	biological_process	1	Traes_4AS_C10CD24DD
GO:0003924	GTPase activity	molecular_function	1	Novel04033	Traes_2BS_E482C7922
GO:0048610	cellular process involved in reproduction	biological_process	1	Traes_4DL_F6ADA799C
GO:0019439	aromatic compound catabolic process	biological_process	1	Traes_4AS_C10CD24DD
GO:0009451	RNA modification	biological_process	1	Novel04033
GO:0008653	lipopolysaccharide metabolic process	biological_process	1	Traes_5BS_ECB15B15A
GO:0009103	lipopolysaccharide biosynthetic process	biological_process	1	Traes_5BS_ECB15B15A
GO:0016614	oxidoreductase activity, acting on CH-OH group of donors	molecular_function	1	Traes_6AL_BFB21AE09,Traes_5BL_028D02DF6
GO:0006139	nucleobase-containing compound metabolic process	biological_process	1	Traes_6AS_992ED2B28,Traes_7AL_67921A952,Traes_2BL_EDC025B5E,Traes_3AL_D0D664153,Traes_1AL_0C41C44B1,Traes_6AL_1553C8C96,Traes_5BL_028D02DF6,Traes_1BL_A7A6C5DB1,Traes_6DS_D50A0F246,Novel04033,Traes_1DL_37EA23493,Traes_1AL_4476835E0,Novel03890,Traes_3DL_D00248FE6,Traes_5BS_ECB15B15A,Traes_4DL_F6ADA799C,Traes_2BL_B69300543,Traes_2BL_1C31451BE,Traes_2AL_BFB0C6D4C,Traes_2DS_BB50DEEF8	Traes_2BS_603844095,Traes_2BS_E482C7922,Traes_5BL_C9FD62D61,Novel02889
GO:0016830	carbon-carbon lyase activity	molecular_function	1	Traes_2BL_FDEA6E1DB
GO:0046906	tetrapyrrole binding	molecular_function	1	Traes_7DL_CE37E2AF1,Traes_1BL_2426A1F42,Traes_2DS_0751C4087,Traes_2DS_E3F28F0A9
GO:0051213	dioxygenase activity	molecular_function	1		Traes_5BL_EB04B5379
GO:1901565	organonitrogen compound catabolic process	biological_process	1	Traes_4AS_C10CD24DD
GO:0005694	chromosome	cellular_component	1	Traes_6AL_1553C8C96
GO:0044257	cellular protein catabolic process	biological_process	1	Traes_1AL_0C41C44B1
GO:0051603	proteolysis involved in cellular protein catabolic process	biological_process	1	Traes_1AL_0C41C44B1
GO:0016051	carbohydrate biosynthetic process	biological_process	1	Traes_5BS_ECB15B15A,Traes_2DS_1BA7B8A2C
GO:0008234	cysteine-type peptidase activity	molecular_function	1	Traes_3DL_304C8DD67
GO:0005622	intracellular	cellular_component	1	Traes_4BS_6B84CEEE3,Traes_6DS_D50A0F246,Traes_5AL_F1FCC41BA,Traes_2DL_C0E026879,Traes_3AL_D0D664153,Traes_1BL_5AEE95D4C,Traes_1DS_059B70BED,Traes_7AL_67921A952,Traes_6AS_992ED2B28,Traes_5AL_0F8A92CEA,Traes_6AL_1553C8C96,Traes_5BL_028D02DF6,TRAES3BF094000010CFD_g,Traes_2BL_B69300543,Traes_3AL_3694A7CE6,Traes_7DL_6A6BEA0C5,Traes_2BL_9A4B3C539,Traes_2BL_1C31451BE,Traes_2AL_BFB0C6D4C,Novel03890,Traes…	Traes_5BL_C9FD62D61
GO:0030163	protein catabolic process	biological_process	1	Traes_1AL_0C41C44B1
GO:0042221	response to chemical stimulus	biological_process	1	Novel15524
GO:0044085	cellular component biogenesis	biological_process	1	Traes_1DL_8B761D07B,Traes_1AL_26E629ECA,Traes_4DL_F6ADA799C
GO:0050660	flavin adenine dinucleotide binding	molecular_function	1	Traes_7DL_6A6BEA0C5
GO:0006807	nitrogen compound metabolic process	biological_process	1	Novel04033,Traes_1BL_A7A6C5DB1,Traes_4AS_C10CD24DD,Traes_6DS_D50A0F246,Traes_1AL_0C41C44B1,Traes_6AL_1553C8C96,Traes_5BL_028D02DF6,Traes_6AS_992ED2B28,Traes_7AL_67921A952,Traes_3AL_D0D664153,Traes_2BL_EDC025B5E,Traes_2BL_1C31451BE,Traes_2AL_BFB0C6D4C,Traes_7DL_6A6BEA0C5,Traes_2DS_BB50DEEF8,Traes_2BL_B69300543,Traes_2BL_FDEA6E1DB,Traes_3DL_D00248FE6,Traes_5BS_ECB15B15A,Traes_4DL_F6ADA799C,Traes_1A…	Traes_2BS_E482C7922,Traes_5BL_C9FD62D61,Traes_2BS_603844095,Novel02889
GO:0044281	small molecule metabolic process	biological_process	1	Traes_2DS_8827E95F0,Traes_2DS_1BA7B8A2C,Traes_2DS_B9D014DE1,Traes_2BS_0FA5E53AD,Traes_5BL_028D02DF6,Traes_2BL_FDEA6E1DB,Novel04033
GO:0043531	ADP binding	molecular_function	1	Novel04033	Traes_2BS_603844095
GO:0019058	viral infectious cycle	biological_process	1	Traes_4DL_F6ADA799C
GO:0034641	cellular nitrogen compound metabolic process	biological_process	1	Traes_3AL_D0D664153,Traes_2BL_EDC025B5E,Traes_7AL_67921A952,Traes_6AS_992ED2B28,Traes_5BL_028D02DF6,Traes_6AL_1553C8C96,Traes_1AL_0C41C44B1,Traes_6DS_D50A0F246,Traes_4AS_C10CD24DD,Traes_1BL_A7A6C5DB1,Novel04033,Novel03890,Traes_1DL_37EA23493,Traes_1AL_4476835E0,Traes_4DL_F6ADA799C,Traes_5BS_ECB15B15A,Traes_3DL_D00248FE6,Traes_2BL_B69300543,Traes_2DS_BB50DEEF8,Traes_2AL_BFB0C6D4C,Traes_2BL_1C31451…	Traes_2BS_603844095,Traes_5BL_C9FD62D61,Traes_2BS_E482C7922,Novel02889
GO:0070011	peptidase activity, acting on L-amino acid peptides	molecular_function	1	Traes_3DL_304C8DD67,Traes_7BS_462DD3C32,Traes_4AS_C10CD24DD,Traes_7AS_95F4E4729
GO:0006979	response to oxidative stress	biological_process	1	Traes_7DL_CE37E2AF1
GO:0016829	lyase activity	molecular_function	1	Traes_2BL_FDEA6E1DB,Traes_2BL_551524B9B
GO:0009058	biosynthetic process	biological_process	1	Traes_1BL_A7A6C5DB1,Traes_6DS_D50A0F246,Novel04033,Traes_5AL_0F8A92CEA,Traes_7AL_67921A952,Traes_2BL_EDC025B5E,Traes_1DL_8B761D07B,Traes_3AL_D0D664153,Traes_1AL_0C41C44B1,Traes_5BL_028D02DF6,Traes_2DS_B9D014DE1,Traes_2BS_0FA5E53AD,Traes_2BL_B69300543,Traes_2AL_BFB0C6D4C,Traes_2BL_1C31451BE,Traes_1AL_26E629ECA,Traes_2DS_BB50DEEF8,Traes_2DS_8827E95F0,Traes_2DS_1BA7B8A2C,Traes_1DL_37EA23493,Traes_1A…	Traes_2BS_E482C7922,Traes_5BL_C9FD62D61,Novel02889
GO:0044764	multi-organism cellular process	biological_process	1	Traes_4DL_F6ADA799C,Traes_3AL_3694A7CE6
GO:0004601	peroxidase activity	molecular_function	1	Traes_7DL_CE37E2AF1
GO:0016684	oxidoreductase activity, acting on peroxide as acceptor	molecular_function	1	Traes_7DL_CE37E2AF1
GO:0044403	symbiosis, encompassing mutualism through parasitism	biological_process	1	Traes_2DS_1BA7B8A2C,Traes_4DL_F6ADA799C
GO:0016853	isomerase activity	molecular_function	1	Traes_6AL_1553C8C96
GO:0044419	interspecies interaction between organisms	biological_process	1	Traes_2DS_1BA7B8A2C,Traes_4DL_F6ADA799C
GO:0044265	cellular macromolecule catabolic process	biological_process	1	Traes_1AL_0C41C44B1
GO:0008033	tRNA processing	biological_process	1	Novel04033
GO:1901575	organic substance catabolic process	biological_process	1	Traes_1AL_0C41C44B1,Traes_4AS_C10CD24DD	Traes_1BL_F7884B670
GO:1901360	organic cyclic compound metabolic process	biological_process	1	Traes_2BL_1C31451BE,Traes_2AL_BFB0C6D4C,Traes_2DS_BB50DEEF8,Traes_2BL_B69300543,Traes_5BS_ECB15B15A,Traes_3DL_D00248FE6,Traes_4DL_F6ADA799C,Traes_1DL_37EA23493,Traes_1AL_4476835E0,Novel03890,Novel04033,Traes_6DS_D50A0F246,Traes_4AS_C10CD24DD,Traes_1BL_A7A6C5DB1,Traes_1AL_0C41C44B1,Traes_5BL_028D02DF6,Traes_6AL_1553C8C96,Traes_6AS_992ED2B28,Traes_3AL_D0D664153,Traes_2BL_EDC025B5E,Traes_7AL_67921A9…	Novel02889,Traes_2BS_E482C7922,Traes_5BL_C9FD62D61,Traes_2BS_603844095
GO:0046983	protein dimerization activity	molecular_function	1	Traes_7AL_67921A952,Traes_4AL_AA83843E9
GO:0004842	ubiquitin-protein ligase activity	molecular_function	1		Traes_5BL_C9FD62D61
GO:0019787	small conjugating protein ligase activity	molecular_function	1		Traes_5BL_C9FD62D61
GO:0043231	intracellular membrane-bounded organelle	cellular_component	1	Traes_2AL_BFB0C6D4C,Traes_2BL_1C31451BE,Traes_6DS_D50A0F246,Traes_2BL_B69300543,Traes_3DL_D00248FE6,Traes_5BL_028D02DF6,Traes_6AS_992ED2B28,Traes_1AL_4476835E0,Traes_3AL_D0D664153,Traes_7AL_67921A952,Traes_1DS_059B70BED	Traes_5BL_C9FD62D61
GO:0043227	membrane-bounded organelle	cellular_component	1	Traes_5BL_028D02DF6,Traes_3DL_D00248FE6,Traes_3AL_D0D664153,Traes_1DS_059B70BED,Traes_7AL_67921A952,Traes_6AS_992ED2B28,Traes_1AL_4476835E0,Traes_2BL_1C31451BE,Traes_2AL_BFB0C6D4C,Traes_2BL_B69300543,Traes_6DS_D50A0F246	Traes_5BL_C9FD62D61
GO:0006259	DNA metabolic process	biological_process	1	Traes_6AS_992ED2B28,Novel04033,Traes_2DS_BB50DEEF8,Traes_6AL_1553C8C96	Traes_2BS_E482C7922,Novel02889
GO:0034645	cellular macromolecule biosynthetic process	biological_process	1	Traes_5AL_0F8A92CEA,Traes_3AL_D0D664153,Traes_2BL_EDC025B5E,Traes_7AL_67921A952,Traes_1AL_0C41C44B1,Traes_5BL_028D02DF6,Traes_6DS_D50A0F246,Traes_1BL_A7A6C5DB1,Traes_1DL_37EA23493,Traes_1AL_4476835E0,Novel03890,Traes_5BS_ECB15B15A,Traes_3DL_D00248FE6,Traes_4DL_F6ADA799C,Traes_2BL_B69300543,Traes_2BL_1C31451BE,Traes_2AL_BFB0C6D4C	Traes_2BS_E482C7922,Traes_5BL_C9FD62D61,Novel02889
GO:0032502	developmental process	biological_process	1	Traes_7AS_65CEFA8DD
GO:0008233	peptidase activity	molecular_function	1	Traes_7BS_462DD3C32,Traes_3DL_304C8DD67,Traes_7AS_95F4E4729,Traes_4AS_C10CD24DD
GO:0017111	nucleoside-triphosphatase activity	molecular_function	1	Novel04033,Traes_7DS_D2378E14E	Novel02889,Traes_2BS_E482C7922,Traes_2BS_603844095
GO:0009059	macromolecule biosynthetic process	biological_process	1	Traes_5AL_0F8A92CEA,Traes_3AL_D0D664153,Traes_2BL_EDC025B5E,Traes_7AL_67921A952,Traes_1AL_0C41C44B1,Traes_5BL_028D02DF6,Traes_6DS_D50A0F246,Traes_1BL_A7A6C5DB1,Traes_1AL_4476835E0,Traes_1DL_37EA23493,Novel03890,Traes_5BS_ECB15B15A,Traes_3DL_D00248FE6,Traes_4DL_F6ADA799C,Traes_2BL_B69300543,Traes_2AL_BFB0C6D4C,Traes_2BL_1C31451BE	Traes_2BS_E482C7922,Traes_5BL_C9FD62D61,Novel02889
GO:0009405	pathogenesis	biological_process	1	Traes_6AS_E5666AE7C
GO:0016874	ligase activity	molecular_function	1	Novel04033	Traes_5BL_C9FD62D61,Traes_2BS_E482C7922
GO:0005623	cell	cellular_component	1	Traes_2DL_C0E026879,Traes_5AL_F1FCC41BA,Traes_6DS_D50A0F246,Traes_4BS_6B84CEEE3,TRAES3BF094000010CFD_g,Traes_5BL_028D02DF6,Traes_6AL_1553C8C96,Traes_6AS_992ED2B28,Traes_5AL_0F8A92CEA,Traes_3AL_D0D664153,Traes_1BL_5AEE95D4C,Traes_1DS_059B70BED,Traes_7AL_67921A952,Traes_2BL_1C31451BE,Traes_2AL_BFB0C6D4C,Traes_2BL_9A4B3C539,Traes_7DL_6A6BEA0C5,Traes_3AL_3694A7CE6,Traes_2BL_B69300543,Traes_4DS_69B276…	Traes_5BL_C9FD62D61
GO:0044464	cell part	cellular_component	1	Traes_6AS_992ED2B28,Traes_5AL_0F8A92CEA,Traes_1DS_059B70BED,Traes_7AL_67921A952,Traes_3AL_D0D664153,Traes_1BL_5AEE95D4C,TRAES3BF094000010CFD_g,Traes_6AL_1553C8C96,Traes_5BL_028D02DF6,Traes_6DS_D50A0F246,Traes_4BS_6B84CEEE3,Traes_2DL_C0E026879,Traes_5AL_F1FCC41BA,Novel12086,Traes_1AL_4476835E0,Novel03890,Traes_3DL_D00248FE6,Traes_4DS_69B276FD2,Traes_5AL_DC975C4DB,Traes_4AS_5C4ADB91B,Traes_3AL_3694…	Traes_5BL_C9FD62D61
GO:0005525	GTP binding	molecular_function	1	Novel04033	Traes_2BS_E482C7922
GO:0032561	guanyl ribonucleotide binding	molecular_function	1	Novel04033	Traes_2BS_E482C7922
GO:0050896	response to stimulus	biological_process	1	Traes_6AS_992ED2B28,Traes_5BS_ECB15B15A,Traes_4DS_C19065A90,Traes_7DL_CE37E2AF1,Traes_4AL_CCB185362,Novel04033,Novel15524,Traes_2DS_BB50DEEF8,Traes_5AL_F1FCC41BA	Traes_2BS_E482C7922,Novel02889
GO:0044249	cellular biosynthetic process	biological_process	1	Traes_3DL_D00248FE6,Traes_5BS_ECB15B15A,Traes_4DL_F6ADA799C,Traes_2DS_8827E95F0,Traes_1DL_37EA23493,Traes_2DS_1BA7B8A2C,Traes_1AL_4476835E0,Novel03890,Traes_2AL_BFB0C6D4C,Traes_2BL_1C31451BE,Traes_2DS_B9D014DE1,Traes_2BS_0FA5E53AD,Traes_2BL_B69300543,Traes_1AL_0C41C44B1,Traes_5BL_028D02DF6,Traes_5AL_0F8A92CEA,Traes_7AL_67921A952,Traes_2BL_EDC025B5E,Traes_3AL_D0D664153,Novel04033,Traes_1BL_A7A6C5D…	Novel02889,Traes_2BS_E482C7922,Traes_5BL_C9FD62D61
GO:0051704	multi-organism process	biological_process	1	Traes_4DL_F6ADA799C,Traes_6AS_E5666AE7C,Traes_2DS_1BA7B8A2C,Traes_3AL_3694A7CE6
GO:0016462	pyrophosphatase activity	molecular_function	1	Traes_7DS_D2378E14E,Novel04033	Traes_2BS_E482C7922,Traes_2BS_603844095,Novel02889
GO:0000003	reproduction	biological_process	1	Traes_4DL_F6ADA799C
GO:0019001	guanyl nucleotide binding	molecular_function	1	Novel04033	Traes_2BS_E482C7922
GO:0016209	antioxidant activity	molecular_function	1	Traes_7DL_CE37E2AF1
GO:0016818	hydrolase activity, acting on acid anhydrides, in phosphorus-containing anhydrides	molecular_function	1	Novel04033,Traes_7DS_D2378E14E	Traes_2BS_E482C7922,Traes_2BS_603844095,Novel02889
GO:0022804	active transmembrane transporter activity	molecular_function	1	Traes_6DL_52B87D89E
GO:0048037	cofactor binding	molecular_function	1	Traes_6AL_BFB21AE09,Traes_2BL_FDEA6E1DB,Traes_7DL_6A6BEA0C5
GO:0006396	RNA processing	biological_process	1	Novel04033	Traes_2BS_603844095
GO:0006886	intracellular protein transport	biological_process	1	Novel04033,Traes_4AS_1820493B9
GO:0044424	intracellular part	cellular_component	1	Traes_6AS_992ED2B28,Traes_5AL_0F8A92CEA,Traes_1BL_5AEE95D4C,Traes_3AL_D0D664153,Traes_7AL_67921A952,Traes_1DS_059B70BED,TRAES3BF094000010CFD_g,Traes_5BL_028D02DF6,Traes_6AL_1553C8C96,Traes_6DS_D50A0F246,Traes_4BS_6B84CEEE3,Traes_1AL_4476835E0,Novel12086,Novel03890,Traes_4DS_69B276FD2,Traes_3DL_D00248FE6,Traes_3AL_3694A7CE6,Traes_2BL_B69300543,Traes_2BL_1C31451BE,Traes_2AL_BFB0C6D4C,Traes_7DL_6A6B…	Traes_5BL_C9FD62D61
GO:0004871	signal transducer activity	molecular_function	1	Traes_4DS_C19065A90
GO:0060089	molecular transducer activity	molecular_function	1	Traes_4DS_C19065A90
GO:0033692	cellular polysaccharide biosynthetic process	biological_process	1	Traes_5BS_ECB15B15A
GO:0004518	nuclease activity	molecular_function	1	Traes_2DS_BB50DEEF8
GO:0009057	macromolecule catabolic process	biological_process	1	Traes_1AL_0C41C44B1
GO:0000271	polysaccharide biosynthetic process	biological_process	1	Traes_5BS_ECB15B15A
GO:0034470	ncRNA processing	biological_process	1	Novel04033
GO:1901576	organic substance biosynthetic process	biological_process	1	Traes_5AL_0F8A92CEA,Traes_3AL_D0D664153,Traes_2BL_EDC025B5E,Traes_7AL_67921A952,Traes_1AL_0C41C44B1,Traes_5BL_028D02DF6,Traes_6DS_D50A0F246,Traes_1BL_A7A6C5DB1,Novel04033,Traes_1AL_4476835E0,Traes_1DL_37EA23493,Traes_2DS_1BA7B8A2C,Traes_2DS_8827E95F0,Novel03890,Traes_5BS_ECB15B15A,Traes_3DL_D00248FE6,Traes_4DL_F6ADA799C,Traes_2DS_B9D014DE1,Traes_2BS_0FA5E53AD,Traes_2BL_B69300543,Traes_2AL_BFB0C6D…	Traes_2BS_E482C7922,Traes_5BL_C9FD62D61,Novel02889
GO:0044707	single-multicellular organism process	biological_process	1	Traes_7AS_65CEFA8DD
GO:0051716	cellular response to stimulus	biological_process	1	Traes_4DS_C19065A90,Novel04033,Traes_5BS_ECB15B15A,Traes_6AS_992ED2B28	Novel02889,Traes_2BS_E482C7922
GO:1901566	organonitrogen compound biosynthetic process	biological_process	1	Novel04033,Traes_5BL_028D02DF6	Traes_2BS_E482C7922
GO:0006812	cation transport	biological_process	1	Traes_4DL_CC64A40E5,Traes_2AS_95611CAD2,Traes_2BS_45CD5B99E
GO:0016881	acid-amino acid ligase activity	molecular_function	1		Traes_5BL_C9FD62D61
GO:0034637	cellular carbohydrate biosynthetic process	biological_process	1	Traes_5BS_ECB15B15A
GO:1901564	organonitrogen compound metabolic process	biological_process	1	Novel04033,Traes_2BL_FDEA6E1DB,Traes_5BL_028D02DF6,Traes_7DL_6A6BEA0C5,Traes_4AS_C10CD24DD	Traes_2BS_E482C7922
GO:0034613	cellular protein localization	biological_process	1	Traes_4AS_1820493B9,Novel04033
GO:0070727	cellular macromolecule localization	biological_process	1	Traes_4AS_1820493B9,Novel04033
GO:0016020	membrane	cellular_component	1	Traes_6AS_E5666AE7C,Traes_5BS_ECB15B15A,Traes_4DS_C19065A90,Traes_7BL_E06D2A606,Traes_2DS_1BA7B8A2C,Traes_4AL_5BA6F70F8,Traes_2DL_82737388E,Traes_6DL_52B87D89E,Traes_4AS_D13EBCE43,Traes_2AL_BFB0C6D4C,Traes_2BL_9A4B3C539,Traes_4BL_C73920853,Traes_3AL_3694A7CE6,Traes_2BS_0FA5E53AD,Traes_2DS_B9D014DE1,Traes_2BL_B69300543,TRAES3BF094000010CFD_g,Traes_2BL_87F42D895,Traes_2DS_A2F0F9DEB,Traes_1DS_059B70…
GO:0016817	hydrolase activity, acting on acid anhydrides	molecular_function	1	Novel04033,Traes_7DS_D2378E14E	Traes_2BS_E482C7922,Traes_2BS_603844095,Novel02889
GO:0008152	metabolic process	biological_process	1	Traes_2BL_B69300543,Traes_6AL_BFB21AE09,Traes_7AS_95F4E4729,Traes_3AL_3694A7CE6,Traes_2DS_BB50DEEF8,Traes_1BS_3FADAD34F,TRAES3BF054800020CFD_g,Traes_2BL_EDACDB387,Traes_2BL_1C31451BE,Traes_2AL_BFB0C6D4C,Traes_7DL_CE37E2AF1,Traes_2DS_8827E95F0,Traes_4AS_6C0AB5E18,Traes_5BS_ECB15B15A,Traes_3DL_D00248FE6,Traes_4AS_C10CD24DD,Traes_2BL_FEAE434B4,Traes_5BL_56C366434,Traes_7BS_462DD3C32,Traes_3AL_D0D664…	Novel02889,Traes_1BL_F7884B670,Traes_5BL_EB04B5379,Traes_2BS_603844095,Traes_2AS_C1EA81EC4,Traes_2BL_E8D5E0972,Traes_2BS_E482C7922,Traes_5BL_C9FD62D61
GO:0044264	cellular polysaccharide metabolic process	biological_process	1	Traes_5BS_ECB15B15A
GO:0009056	catabolic process	biological_process	1	Traes_4AS_C10CD24DD,Traes_1AL_0C41C44B1	Traes_1BL_F7884B670
GO:0008150	biological_process	biological_process	1	Traes_5BL_028D02DF6,Traes_1AL_0C41C44B1,Traes_2DL_6CD064E13,Traes_6AS_B2526D636,Traes_1BL_5AEE95D4C,Traes_2BL_EDC025B5E,Traes_3AL_D0D664153,Traes_5AL_0F8A92CEA,Traes_5BL_56C366434,Traes_2BL_FEAE434B4,Traes_7BS_462DD3C32,Traes_7AS_65CEFA8DD,Traes_4AS_C10CD24DD,Traes_4AS_6C0AB5E18,Traes_3DL_D00248FE6,Traes_4AS_1820493B9,Traes_5BS_ECB15B15A,Traes_2DS_8827E95F0,Traes_4AL_5BA6F70F8,TRAES3BF054800020CF…	Traes_2AS_C1EA81EC4,Traes_5AS_F5FE1307A,Traes_2BS_603844095,Traes_5BL_EB04B5379,Traes_1BL_F7884B670,Novel02889,Traes_2BL_E8D5E0972,Traes_5BS_9584239E51,Traes_5DS_A92D3B63C,Traes_2BS_E482C7922,Traes_5DS_CCCDA48421,Traes_5BL_C9FD62D61,Traes_5AS_2743D6D23,Traes_5BS_39B20151B,Traes_5DS_5143441CB
GO:0044248	cellular catabolic process	biological_process	1	Traes_4AS_C10CD24DD,Traes_1AL_0C41C44B1
GO:0042278	purine nucleoside metabolic process	biological_process	1	Novel04033
GO:0046128	purine ribonucleoside metabolic process	biological_process	1	Novel04033
GO:0016192	vesicle-mediated transport	biological_process	1	Traes_4AS_1820493B9
GO:0044428	nuclear part	cellular_component	1	Traes_1AL_4476835E0	Traes_5BL_C9FD62D61
GO:0032501	multicellular organismal process	biological_process	1	Traes_7AS_65CEFA8DD
GO:0005976	polysaccharide metabolic process	biological_process	1	Traes_5BS_ECB15B15A
GO:0046907	intracellular transport	biological_process	1	Novel04033,Traes_4AS_1820493B9
GO:0009119	ribonucleoside metabolic process	biological_process	1	Novel04033
GO:0043234	protein complex	cellular_component	1	TRAES3BF094000010CFD_g,Novel12086,Traes_1AL_4476835E0,Traes_1BL_5AEE95D4C,Traes_7DL_6A6BEA0C5,Traes_2BL_9A4B3C539,Traes_3AL_3694A7CE6	Traes_5BL_C9FD62D61
GO:0005975	carbohydrate metabolic process	biological_process	1	Traes_2DS_1BA7B8A2C,Traes_5BS_ECB15B15A,TRAES3BF054800020CFD_g,Traes_1DS_77E2F32B0	Traes_1BL_F7884B670
GO:0072521	purine-containing compound metabolic process	biological_process	1	Novel04033
GO:0006399	tRNA metabolic process	biological_process	1	Novel04033
GO:0009116	nucleoside metabolic process	biological_process	1	Novel04033
GO:1901657	glycosyl compound metabolic process	biological_process	1	Novel04033
GO:0015031	protein transport	biological_process	1	Traes_4AS_1820493B9,Novel04033
GO:0045184	establishment of protein localization	biological_process	1	Traes_4AS_1820493B9,Novel04033
GO:0043229	intracellular organelle	cellular_component	1	Traes_1AL_4476835E0,Traes_5AL_0F8A92CEA,Traes_6AS_992ED2B28,Novel03890,Traes_7AL_67921A952,Traes_1DS_059B70BED,Traes_3AL_D0D664153,Traes_3DL_D00248FE6,Traes_6AL_1553C8C96,Traes_5BL_028D02DF6,Traes_6DS_D50A0F246,Traes_2BL_B69300543,Traes_2BL_1C31451BE,Traes_2AL_BFB0C6D4C	Traes_5BL_C9FD62D61
GO:0006810	transport	biological_process	1	Traes_2AL_BFB0C6D4C,Novel04033,Traes_2BS_45CD5B99E,Traes_2BL_B69300543,Traes_4DL_CC64A40E5,Traes_4AS_1820493B9,Traes_4AS_5C4ADB91B,Traes_2AS_95611CAD2,Traes_4AL_5BA6F70F8,Traes_6DL_52B87D89E,Traes_1DS_059B70BED	Traes_2BS_E482C7922
GO:0051234	establishment of localization	biological_process	1	Traes_2AS_95611CAD2,Traes_4AS_5C4ADB91B,Traes_4AS_1820493B9,Traes_4DL_CC64A40E5,Traes_1DS_059B70BED,Traes_6DL_52B87D89E,Traes_4AL_5BA6F70F8,Traes_2BS_45CD5B99E,Traes_2AL_BFB0C6D4C,Novel04033,Traes_2BL_B69300543	Traes_2BS_E482C7922
GO:0043226	organelle	cellular_component	1	Traes_2AL_BFB0C6D4C,Traes_2BL_1C31451BE,Traes_6DS_D50A0F246,Traes_2BL_B69300543,Traes_3DL_D00248FE6,Traes_5BL_028D02DF6,Traes_6AL_1553C8C96,Traes_6AS_992ED2B28,Traes_5AL_0F8A92CEA,Traes_1AL_4476835E0,Traes_1DS_059B70BED,Traes_7AL_67921A952,Novel03890,Traes_3AL_D0D664153	Traes_5BL_C9FD62D61
GO:0071702	organic substance transport	biological_process	1	Traes_4AS_1820493B9,Novel04033,Traes_6DL_52B87D89E
GO:0016879	ligase activity, forming carbon-nitrogen bonds	molecular_function	1		Traes_5BL_C9FD62D61
GO:0044710	single-organism metabolic process	biological_process	1	Traes_5AL_44BD0B403,Traes_2DS_0751C4087,Traes_5BL_028D02DF6,Traes_4AS_C10CD24DD,Novel04033,Traes_2BL_FEAE434B4,Traes_2DS_1BA7B8A2C,Traes_2DS_8827E95F0,Traes_5BS_ECB15B15A,Traes_1BL_2426A1F42,Traes_2BL_FDEA6E1DB,Traes_2BS_0FA5E53AD,Traes_2DS_B9D014DE1,Traes_2DS_E3F28F0A9,Traes_6AL_BFB21AE09,Traes_7DL_CE37E2AF1,Traes_1DS_77E2F32B0,TRAES3BF054800020CFD_g,Traes_2DL_82C3CB295,Traes_7DL_6A6BEA0C5	Traes_2BS_E482C7922,Traes_5BL_EB04B5379
GO:0044262	cellular carbohydrate metabolic process	biological_process	1	Traes_5BS_ECB15B15A
GO:0016032	viral process	biological_process	1	Traes_4DL_F6ADA799C
GO:0016772	transferase activity, transferring phosphorus-containing groups	molecular_function	1	Traes_2BL_EDC025B5E,Traes_6DL_52B87D89E,Traes_2DL_6CD064E13,Traes_2DS_A2F0F9DEB,Traes_5BS_ECB15B15A,Traes_7DS_D2378E14E,Traes_1BL_921B59F2E,Novel04033	Traes_1BL_F7884B670,Traes_2BS_603844095
GO:0006091	generation of precursor metabolites and energy	biological_process	1		Traes_1BL_F7884B670
GO:0008104	protein localization	biological_process	1	Traes_4AS_1820493B9,Novel04033
GO:0051179	localization	biological_process	1	Traes_4AL_5BA6F70F8,Traes_1DS_059B70BED,Traes_6DL_52B87D89E,Traes_4AS_1820493B9,Traes_4DL_CC64A40E5,Traes_2AS_95611CAD2,Traes_4AS_5C4ADB91B,Traes_2BL_B69300543,Traes_2AL_BFB0C6D4C,Novel04033,Traes_2BS_45CD5B99E	Traes_2BS_E482C7922
GO:0051649	establishment of localization in cell	biological_process	1	Novel04033,Traes_4AS_1820493B9
GO:0043228	non-membrane-bounded organelle	cellular_component	1	Traes_6AL_1553C8C96,Novel03890,Traes_1AL_4476835E0,Traes_5AL_0F8A92CEA
GO:0043232	intracellular non-membrane-bounded organelle	cellular_component	1	Traes_1AL_4476835E0,Traes_5AL_0F8A92CEA,Novel03890,Traes_6AL_1553C8C96
GO:0008168	methyltransferase activity	molecular_function	1	Traes_4AL_AA83843E9
GO:0006811	ion transport	biological_process	1	Traes_2BS_45CD5B99E,Traes_2AS_95611CAD2,Traes_4DL_CC64A40E5
GO:0005488	binding	molecular_function	1	Traes_6AL_1553C8C96,Traes_2AS_95611CAD2,Traes_4DL_CC64A40E5,Traes_1DL_8B761D07B,Traes_7AL_67921A952,Traes_2AL_974282B60,Traes_2BS_45CD5B99E,Traes_1BL_921B59F2E,TRAES3BF076800040CFD_g,Traes_2BL_FDEA6E1DB,Traes_2DL_77F25CE27,Traes_7DL_6A6BEA0C5,Traes_2BL_9A4B3C539,Traes_4AL_AA83843E9,TRAES3BF018800030CFD_g,Novel04034,Traes_5BL_028D02DF6,Traes_1AL_0C41C44B1,Traes_2BL_EDC025B5E,Traes_1BL_5AEE95D4C,Tr…	Novel10986,Traes_2AS_C1EA81EC4,Novel04102,Traes_2BS_603844095,Traes_1AL_17F456C3A,Novel02889,Traes_5BL_C9FD62D61,Novel10985,Traes_5DS_5143441CB,Traes_2BS_E482C7922
GO:0034660	ncRNA metabolic process	biological_process	1	Novel04033
GO:0016741	transferase activity, transferring one-carbon groups	molecular_function	1	Traes_4AL_AA83843E9
GO:0051641	cellular localization	biological_process	1	Traes_4AS_1820493B9,Novel04033
GO:0033036	macromolecule localization	biological_process	1	Novel04033,Traes_4AS_1820493B9
GO:0044425	membrane part	cellular_component	1	Traes_3AL_3694A7CE6,Traes_2BL_9A4B3C539,Traes_7DS_B69B63F78,Traes_1BL_5AEE95D4C,Traes_6DL_52B87D89E,Traes_2DS_A2F0F9DEB,Traes_2DL_82737388E,Traes_7BL_E06D2A606,Traes_4DS_C19065A90,Traes_2BL_87F42D895,TRAES3BF094000010CFD_g
GO:0016043	cellular component organization	biological_process	1	Traes_1DL_8B761D07B,Traes_4DL_F6ADA799C,Traes_1AL_26E629ECA
GO:0006520	cellular amino acid metabolic process	biological_process	1	Traes_2BL_FDEA6E1DB
GO:0003735	structural constituent of ribosome	molecular_function	1	Novel03890,Traes_5AL_0F8A92CEA
GO:0005840	ribosome	cellular_component	1	Traes_5AL_0F8A92CEA,Novel03890
GO:0004175	endopeptidase activity	molecular_function	1	Traes_3DL_304C8DD67
GO:0055086	nucleobase-containing small molecule metabolic process	biological_process	1	Novel04033
GO:0055114	oxidation-reduction process	biological_process	1	Traes_5AL_44BD0B403,Traes_2DS_0751C4087,Traes_5BL_028D02DF6,Traes_1BL_2426A1F42,Traes_6AL_BFB21AE09,Traes_2DS_E3F28F0A9,Traes_2DL_82C3CB295,Traes_7DL_6A6BEA0C5,Traes_7DL_CE37E2AF1	Traes_5BL_EB04B5379
GO:0016021	integral to membrane	cellular_component	1	Traes_7BL_E06D2A606,Traes_6DL_52B87D89E,Traes_2DL_82737388E,Traes_2DS_A2F0F9DEB,Traes_2BL_87F42D895,Traes_7DS_B69B63F78,Traes_4DS_C19065A90
GO:1901137	carbohydrate derivative biosynthetic process	biological_process	1	Traes_5BS_ECB15B15A
GO:0031224	intrinsic to membrane	cellular_component	1	Traes_6DL_52B87D89E,Traes_2DS_A2F0F9DEB,Traes_2DL_82737388E,Traes_7BL_E06D2A606,Traes_4DS_C19065A90,Traes_2BL_87F42D895,Traes_7DS_B69B63F78
GO:0044699	single-organism process	biological_process	1	Traes_6DL_52B87D89E,Traes_4DS_C19065A90,Traes_5BS_ECB15B15A,Traes_4AS_1820493B9,Traes_2BL_B69300543,Traes_7AL_67921A952,Traes_6AS_992ED2B28,Traes_2AS_95611CAD2,Traes_4DL_CC64A40E5,TRAES3BF036400010CFD_g,Traes_2BS_45CD5B99E,Traes_7AS_65CEFA8DD,Novel04033	Traes_5DS_CCCDA48421,Traes_5AS_2743D6D23,Traes_5BS_39B20151B,Traes_5DS_5143441CB,Novel02889,Traes_5AS_F5FE1307A,Traes_5BS_9584239E51,Traes_2BS_E482C7922,Traes_5DS_A92D3B63C
GO:0005575	cellular_component	cellular_component	1	Traes_4AS_D13EBCE43,Traes_7DL_6A6BEA0C5,Traes_2BL_9A4B3C539,Traes_2DS_B9D014DE1,Traes_5AL_DC975C4DB,Traes_2DS_1BA7B8A2C,Novel03890,Traes_6DL_52B87D89E,TRAES3BF094000010CFD_g,Traes_2BL_87F42D895,Traes_6AL_1553C8C96,Traes_1DS_059B70BED,Traes_7AL_67921A952,Traes_2DS_A2F0F9DEB,Traes_2AL_BFB0C6D4C,Traes_2BL_1C31451BE,Traes_4BL_C73920853,Traes_3AL_3694A7CE6,Traes_2BS_0FA5E53AD,Traes_2BL_B69300543,Traes…	Novel10985,Traes_5BL_C9FD62D61
GO:1901135	carbohydrate derivative metabolic process	biological_process	1	Novel04033,Traes_5BS_ECB15B15A
GO:0050662	coenzyme binding	molecular_function	1	Traes_7DL_6A6BEA0C5
GO:0005524	ATP binding	molecular_function	1	Novel04033,Traes_1BL_921B59F2E,Traes_5BS_ECB15B15A,Traes_4DL_F6ADA799C,Traes_2DL_6CD064E13	Novel02889,Traes_2BS_E482C7922,Traes_2AS_C1EA81EC4,Traes_2BS_603844095,Novel04102
GO:0030554	adenyl nucleotide binding	molecular_function	1	Novel04033,Traes_1BL_921B59F2E,Traes_5BS_ECB15B15A,Traes_4DL_F6ADA799C,Traes_2DL_6CD064E13,Traes_6DL_18CB2742C	Novel02889,Traes_2BS_E482C7922,Traes_2AS_C1EA81EC4,Traes_2BS_603844095,Novel04102
GO:0043412	macromolecule modification	biological_process	1	Traes_2DL_6CD064E13,Traes_7DS_D2378E14E,Traes_2DS_BB50DEEF8,Traes_1BL_921B59F2E,Novel04033,Traes_5BS_ECB15B15A
GO:0044237	cellular metabolic process	biological_process	1	Traes_2BL_9A4B3C539,Traes_7DL_6A6BEA0C5,Traes_2DS_B9D014DE1,Traes_2BL_FDEA6E1DB,Traes_2DS_1BA7B8A2C,Traes_1DL_37EA23493,Novel03890,Traes_1BL_921B59F2E,Traes_7DS_D2378E14E,Traes_1BL_A7A6C5DB1,TRAES3BF094000010CFD_g,Traes_6AL_1553C8C96,Traes_7AL_67921A952,Traes_2AL_BFB0C6D4C,Traes_2BL_1C31451BE,TRAES3BF054800020CFD_g,Traes_2DS_BB50DEEF8,Traes_1DS_77E2F32B0,Traes_3AL_3694A7CE6,Traes_2BS_0FA5E53AD,Tr…	Traes_5BL_C9FD62D61,Novel02889,Traes_1BL_F7884B670,Traes_2BS_E482C7922,Traes_2AS_C1EA81EC4,Traes_2BS_603844095
GO:0007165	signal transduction	biological_process	1	Traes_5BS_ECB15B15A,Traes_4DS_C19065A90
GO:0023052	signaling	biological_process	1	Traes_5BS_ECB15B15A,Traes_4DS_C19065A90
GO:0044700	single organism signaling	biological_process	1	Traes_4DS_C19065A90,Traes_5BS_ECB15B15A
GO:0030529	ribonucleoprotein complex	cellular_component	1	Novel03890,Traes_5AL_0F8A92CEA
GO:0016301	kinase activity	molecular_function	1	Traes_2DL_6CD064E13,Traes_1BL_921B59F2E,Novel04033,Traes_5BS_ECB15B15A	Traes_1BL_F7884B670
GO:0032991	macromolecular complex	cellular_component	1	Traes_2BL_9A4B3C539,Traes_7DL_6A6BEA0C5,Traes_3AL_3694A7CE6,TRAES3BF094000010CFD_g,Traes_1AL_4476835E0,Traes_5AL_0F8A92CEA,Novel12086,Traes_1BL_5AEE95D4C,Novel03890	Traes_5BL_C9FD62D61
GO:0071840	cellular component organization or biogenesis	biological_process	1	Traes_1DL_8B761D07B,Traes_1AL_26E629ECA,Traes_4DL_F6ADA799C
GO:1901363	heterocyclic compound binding	molecular_function	1	Traes_6AS_992ED2B28,Traes_2BL_EDC025B5E,Traes_3AL_D0D664153,Traes_2DL_6CD064E13,Traes_1AL_0C41C44B1,Traes_5BL_028D02DF6,Novel04033,Novel12086,Traes_5BS_ECB15B15A,Traes_3DL_D00248FE6,Traes_4DL_F6ADA799C,Traes_2DS_E3F28F0A9,Traes_2BL_B69300543,Traes_2AL_BFB0C6D4C,Traes_7DL_CE37E2AF1,Traes_2DS_BB50DEEF8,Traes_2DS_0751C4087,Traes_7AL_67921A952,Traes_6AL_1553C8C96,Traes_1BL_A7A6C5DB1,Traes_2BS_602A11B…	Traes_2BS_603844095,Traes_1AL_17F456C3A,Novel04102,Traes_2AS_C1EA81EC4,Traes_2BS_E482C7922,Novel02889
GO:0097159	organic cyclic compound binding	molecular_function	1	Traes_2DS_BB50DEEF8,Traes_7DL_CE37E2AF1,Traes_2AL_BFB0C6D4C,Traes_2BL_B69300543,Traes_2DS_E3F28F0A9,Traes_4DL_F6ADA799C,Traes_3DL_D00248FE6,Traes_5BS_ECB15B15A,Novel12086,Novel04033,Traes_5BL_028D02DF6,Traes_1AL_0C41C44B1,Traes_2DL_6CD064E13,Traes_3AL_D0D664153,Traes_2BL_EDC025B5E,Traes_6AS_992ED2B28,Traes_7DL_6A6BEA0C5,Traes_1BL_2426A1F42,Novel03890,Traes_6DL_18CB2742C,Traes_1DL_37EA23493,Traes_…	Novel02889,Traes_2BS_E482C7922,Traes_2AS_C1EA81EC4,Novel04102,Traes_2BS_603844095,Traes_1AL_17F456C3A
GO:0043170	macromolecule metabolic process	biological_process	1	Traes_6AL_1553C8C96,Traes_7AL_67921A952,Traes_7DS_D2378E14E,Traes_1BL_921B59F2E,Traes_1BL_A7A6C5DB1,Traes_3DL_304C8DD67,Novel03890,Traes_1DL_37EA23493,Traes_5BL_028D02DF6,Traes_1AL_0C41C44B1,Traes_2BL_EDC025B5E,Traes_3AL_D0D664153,Traes_2DL_6CD064E13,Traes_5AL_0F8A92CEA,Traes_6AS_992ED2B28,Novel04033,Traes_7BS_462DD3C32,Traes_6DS_D50A0F246,Traes_4AS_C10CD24DD,Traes_4DL_F6ADA799C,Traes_5BS_ECB15B1…	Traes_5BL_C9FD62D61,Traes_2AS_C1EA81EC4,Traes_2BS_603844095,Traes_2BS_E482C7922,Novel02889
GO:0007154	cell communication	biological_process	1	Traes_5BS_ECB15B15A,Traes_4DS_C19065A90
GO:0044765	single-organism transport	biological_process	1	Traes_6DL_52B87D89E,Traes_2BS_45CD5B99E,Traes_2AS_95611CAD2,Novel04033,Traes_4DL_CC64A40E5,Traes_4AS_1820493B9
GO:0032559	adenyl ribonucleotide binding	molecular_function	1	Traes_4DL_F6ADA799C,Traes_5BS_ECB15B15A,Traes_2DL_6CD064E13,Traes_1BL_921B59F2E,Novel04033	Traes_2AS_C1EA81EC4,Novel04102,Traes_2BS_603844095,Novel02889,Traes_2BS_E482C7922
GO:0035639	purine ribonucleoside triphosphate binding	molecular_function	1	Traes_5BS_ECB15B15A,Traes_4DL_F6ADA799C,Traes_2DL_6CD064E13,Novel04033,Traes_1BL_921B59F2E	Traes_2AS_C1EA81EC4,Traes_2BS_603844095,Novel04102,Novel02889,Traes_2BS_E482C7922
GO:0006468	protein phosphorylation	biological_process	1	Traes_2DL_6CD064E13,Traes_1BL_921B59F2E,Traes_5BS_ECB15B15A
GO:0044260	cellular macromolecule metabolic process	biological_process	1	Traes_5AL_0F8A92CEA,Traes_6AS_992ED2B28,Traes_7AL_67921A952,Traes_2DL_6CD064E13,Traes_3AL_D0D664153,Traes_2BL_EDC025B5E,Traes_1AL_0C41C44B1,Traes_6AL_1553C8C96,Traes_5BL_028D02DF6,Traes_1BL_A7A6C5DB1,Traes_6DS_D50A0F246,Novel04033,Traes_1BL_921B59F2E,Traes_7DS_D2378E14E,Traes_1AL_4476835E0,Traes_1DL_37EA23493,Novel03890,Traes_3DL_D00248FE6,Traes_5BS_ECB15B15A,Traes_4DL_F6ADA799C,Traes_2BL_B693005…	Traes_2BS_603844095,Traes_2AS_C1EA81EC4,Traes_2BS_E482C7922,Traes_5BL_C9FD62D61,Novel02889
GO:0016773	phosphotransferase activity, alcohol group as acceptor	molecular_function	1	Traes_2DL_6CD064E13,Traes_6DL_52B87D89E,Traes_1BL_921B59F2E,Traes_5BS_ECB15B15A
GO:0017076	purine nucleotide binding	molecular_function	1	Traes_6DL_18CB2742C,Traes_2DL_6CD064E13,Traes_4DL_F6ADA799C,Traes_5BS_ECB15B15A,Novel04033,Traes_1BL_921B59F2E	Novel04102,Traes_2BS_603844095,Traes_2AS_C1EA81EC4,Traes_2BS_E482C7922,Novel02889
GO:0044763	single-organism cellular process	biological_process	1	Traes_2BL_B69300543,Traes_5BS_ECB15B15A,Traes_4AS_1820493B9,Traes_4DS_C19065A90,TRAES3BF036400010CFD_g,Novel04033,Traes_6AS_992ED2B28,Traes_7AL_67921A952	Traes_5DS_5143441CB,Traes_5BS_39B20151B,Novel02889,Traes_5DS_CCCDA48421,Traes_5AS_2743D6D23,Traes_5DS_A92D3B63C,Traes_2BS_E482C7922,Traes_5AS_F5FE1307A,Traes_5BS_9584239E51
GO:0019538	protein metabolic process	biological_process	1	Traes_3DL_304C8DD67,Traes_5BS_ECB15B15A,Traes_1AL_0C41C44B1,Traes_5AL_0F8A92CEA,Traes_2DL_6CD064E13,Novel03890,Traes_1BL_921B59F2E,Traes_7BS_462DD3C32,Traes_7DS_D2378E14E,Traes_4AS_C10CD24DD,Traes_7AS_95F4E4729	Traes_2AS_C1EA81EC4,Novel02889,Traes_2BS_E482C7922
GO:0004672	protein kinase activity	molecular_function	1	Traes_1BL_921B59F2E,Traes_5BS_ECB15B15A,Traes_2DL_6CD064E13
GO:0006412	translation	biological_process	1	Traes_5AL_0F8A92CEA,Novel03890
GO:0005515	protein binding	molecular_function	1	Traes_2DS_8AEF03137,Traes_2AL_974282B60,Traes_5AL_F1FCC41BA,Traes_7BS_7E9C070B8,Traes_7AL_67921A952,Traes_4AL_AA83843E9,Traes_2BL_1C31451BE,Traes_2BL_9A4B3C539,Traes_7AS_95F4E4729,Traes_4AS_1820493B9,Traes_2BL_2C396C4A6,Traes_5BS_ECB15B15A,Traes_5AL_DC975C4DB	Traes_2BS_E482C7922,Novel02889,Novel10986,Novel10985
GO:0016310	phosphorylation	biological_process	1	Traes_2DL_6CD064E13,Traes_1BL_921B59F2E,Traes_5BS_ECB15B15A
GO:0006464	cellular protein modification process	biological_process	1	Traes_7DS_D2378E14E,Traes_1BL_921B59F2E,Traes_5BS_ECB15B15A,Traes_2DL_6CD064E13
GO:0036211	protein modification process	biological_process	1	Traes_2DL_6CD064E13,Traes_5BS_ECB15B15A,Traes_1BL_921B59F2E,Traes_7DS_D2378E14E
GO:0001883	purine nucleoside binding	molecular_function	1	Traes_5BS_ECB15B15A,Traes_4DL_F6ADA799C,Traes_2DL_6CD064E13,Traes_1BL_921B59F2E,Novel04033	Traes_2AS_C1EA81EC4,Traes_2BS_603844095,Novel04102,Novel02889,Traes_2BS_E482C7922
GO:0032549	ribonucleoside binding	molecular_function	1	Traes_1BL_921B59F2E,Novel04033,Traes_5BS_ECB15B15A,Traes_4DL_F6ADA799C,Traes_2DL_6CD064E13	Novel02889,Traes_2BS_E482C7922,Traes_2AS_C1EA81EC4,Traes_2BS_603844095,Novel04102
GO:0032550	purine ribonucleoside binding	molecular_function	1	Traes_1BL_921B59F2E,Novel04033,Traes_2DL_6CD064E13,Traes_4DL_F6ADA799C,Traes_5BS_ECB15B15A	Traes_2BS_E482C7922,Novel02889,Novel04102,Traes_2BS_603844095,Traes_2AS_C1EA81EC4
GO:0032555	purine ribonucleotide binding	molecular_function	1	Traes_4DL_F6ADA799C,Traes_5BS_ECB15B15A,Traes_2DL_6CD064E13,Novel04033,Traes_1BL_921B59F2E	Traes_2AS_C1EA81EC4,Novel04102,Traes_2BS_603844095,Novel02889,Traes_2BS_E482C7922
GO:0044444	cytoplasmic part	cellular_component	1	Traes_1DS_059B70BED,Novel03890,Traes_5AL_0F8A92CEA,Traes_7DL_6A6BEA0C5
GO:0001882	nucleoside binding	molecular_function	1	Novel04033,Traes_1BL_921B59F2E,Traes_2DL_6CD064E13,Traes_5BS_ECB15B15A,Traes_4DL_F6ADA799C	Traes_2BS_E482C7922,Novel02889,Traes_2BS_603844095,Novel04102,Traes_2AS_C1EA81EC4
GO:0005198	structural molecule activity	molecular_function	1	Traes_5AL_0F8A92CEA,Novel03890
GO:0044238	primary metabolic process	biological_process	1	Traes_2DS_8827E95F0,Traes_1AL_4476835E0,Traes_4DL_F6ADA799C,Traes_3DL_D00248FE6,Traes_5BS_ECB15B15A,Traes_2BL_B69300543,Traes_7AS_95F4E4729,Traes_2BS_0FA5E53AD,TRAES3BF054800020CFD_g,Traes_2DS_BB50DEEF8,Traes_1DS_77E2F32B0,Traes_2AL_BFB0C6D4C,Traes_2BL_1C31451BE,Traes_2DL_6CD064E13,Traes_2BL_EDC025B5E,Traes_3AL_D0D664153,Traes_6AS_992ED2B28,Traes_5AL_0F8A92CEA,Traes_5BL_028D02DF6,Traes_1AL_0C41C4…	Traes_1BL_F7884B670,Novel02889,Traes_2BS_603844095,Traes_2AS_C1EA81EC4,Traes_2BS_E482C7922,Traes_5BL_C9FD62D61
GO:0032553	ribonucleotide binding	molecular_function	1	Traes_1BL_921B59F2E,Novel04033,Traes_4DL_F6ADA799C,Traes_5BS_ECB15B15A,Traes_2DL_6CD064E13	Novel02889,Traes_2BS_E482C7922,Traes_2AS_C1EA81EC4,Novel04102,Traes_2BS_603844095
GO:0044267	cellular protein metabolic process	biological_process	1	Traes_5AL_0F8A92CEA,Novel03890,Traes_2DL_6CD064E13,Traes_5BS_ECB15B15A,Traes_1AL_0C41C44B1,Traes_1BL_921B59F2E,Traes_7DS_D2378E14E	Traes_2AS_C1EA81EC4,Traes_2BS_E482C7922,Novel02889
GO:0000166	nucleotide binding	molecular_function	1	Traes_2DL_6CD064E13,Traes_6DL_18CB2742C,Traes_5BS_ECB15B15A,Traes_4DL_F6ADA799C,Traes_1BL_921B59F2E,Novel04033,Traes_7DL_6A6BEA0C5	Traes_2BS_603844095,Novel04102,Traes_2AS_C1EA81EC4,Traes_2BS_E482C7922,Novel02889
GO:1901265	nucleoside phosphate binding	molecular_function	1	Novel04033,Traes_1BL_921B59F2E,Traes_7DL_6A6BEA0C5,Traes_2DL_6CD064E13,Traes_6DL_18CB2742C,Traes_5BS_ECB15B15A,Traes_4DL_F6ADA799C	Traes_2BS_E482C7922,Novel02889,Traes_2BS_603844095,Novel04102,Traes_2AS_C1EA81EC4
GO:0043168	anion binding	molecular_function	1	Traes_7DL_6A6BEA0C5,Traes_1BL_921B59F2E,Novel04033,Traes_4DL_F6ADA799C,Traes_5BS_ECB15B15A,Traes_2BL_FDEA6E1DB,Traes_2DL_6CD064E13	Novel02889,Traes_2BS_E482C7922,Traes_2AS_C1EA81EC4,Novel04102,Traes_2BS_603844095
GO:0005737	cytoplasm	cellular_component	1	Traes_4DS_69B276FD2,Traes_7DL_6A6BEA0C5,Traes_5AL_0F8A92CEA,Traes_4BS_6B84CEEE3,Novel03890,Traes_1DS_059B70BED
GO:0036094	small molecule binding	molecular_function	1	Traes_1BL_921B59F2E,Novel04033,Traes_7DL_6A6BEA0C5,Traes_2DL_6CD064E13,Traes_6DL_18CB2742C,Traes_5BS_ECB15B15A,Traes_4DL_F6ADA799C	Traes_2BS_E482C7922,Novel02889,Traes_2BS_603844095,Novel04102,Traes_2AS_C1EA81EC4
GO:0005576	extracellular region	cellular_component	1		Novel10985
GO:0071704	organic substance metabolic process	biological_process	1	Traes_7DL_6A6BEA0C5,Traes_2DS_B9D014DE1,Traes_2BL_FDEA6E1DB,Traes_3DL_304C8DD67,Novel03890,Traes_2DS_1BA7B8A2C,Traes_1DL_37EA23493,Traes_7DS_D2378E14E,Traes_1BL_921B59F2E,Traes_1BL_A7A6C5DB1,Traes_6AL_1553C8C96,Traes_7AL_67921A952,TRAES3BF054800020CFD_g,Traes_1DS_77E2F32B0,Traes_2DS_BB50DEEF8,Traes_2AL_BFB0C6D4C,Traes_2BL_1C31451BE,Traes_2BL_B69300543,Traes_7AS_95F4E4729,Traes_2BS_0FA5E53AD,Traes…	Traes_5BL_C9FD62D61,Novel02889,Traes_1BL_F7884B670,Traes_2BS_E482C7922,Traes_2AS_C1EA81EC4,Traes_2BS_603844095
GO:0022891	substrate-specific transmembrane transporter activity	molecular_function	1	Traes_6DL_52B87D89E
GO:0044446	intracellular organelle part	cellular_component	1	Traes_1AL_4476835E0	Traes_5BL_C9FD62D61
GO:0044422	organelle part	cellular_component	1	Traes_1AL_4476835E0	Traes_5BL_C9FD62D61
GO:0022892	substrate-specific transporter activity	molecular_function	1	Traes_6DL_52B87D89E
GO:0009987	cellular process	biological_process	1	Traes_2DS_1BA7B8A2C,Traes_1DL_37EA23493,Novel03890,Traes_2BL_FDEA6E1DB,Traes_2DS_B9D014DE1,Traes_2BL_9A4B3C539,Traes_7DL_6A6BEA0C5,Traes_7AL_67921A952,TRAES3BF094000010CFD_g,Traes_6AL_1553C8C96,TRAES3BF036400010CFD_g,Traes_1BL_A7A6C5DB1,Traes_1BL_921B59F2E,Traes_7DS_D2378E14E,Traes_1AL_4476835E0,Traes_2DS_8827E95F0,Traes_5BS_ECB15B15A,Traes_4AS_1820493B9,Traes_3DL_D00248FE6,Traes_4DS_C19065A90,Tr…	Traes_5AS_2743D6D23,Traes_5DS_5143441CB,Traes_5BS_39B20151B,Traes_5BL_C9FD62D61,Traes_1BL_F7884B670,Traes_5DS_CCCDA48421,Novel02889,Traes_2BS_603844095,Traes_5AS_F5FE1307A,Traes_5BS_9584239E51,Traes_2AS_C1EA81EC4,Traes_2BS_E482C7922,Traes_5DS_A92D3B63C
GO:0005215	transporter activity	molecular_function	1	Traes_6DL_52B87D89E,Traes_4AL_5BA6F70F8
GO:0022857	transmembrane transporter activity	molecular_function	1	Traes_6DL_52B87D89E
GO:0006796	phosphate-containing compound metabolic process	biological_process	1	Traes_2DL_6CD064E13,Traes_5BS_ECB15B15A,Traes_1BL_921B59F2E
GO:0006793	phosphorus metabolic process	biological_process	1	Traes_1BL_921B59F2E,Traes_5BS_ECB15B15A,Traes_2DL_6CD064E13

## Sheet: Time point 5
GO terms associated with DEGs at time point 5 (anther differentiation stage)
GO_accession	Description	Term_type	Corrected_pValue	Up_Gene_names	Down_Gene_names
GO:0000287	magnesium ion binding	molecular_function	0.00023798	Traes_7AS_97A8A5101,TRAES3BF007300100CFD_g,Traes_5DL_CC4E32ECC,TRAES3BF007300110CFD_g,TRAES3BF136800060CFD_g,Traes_7DS_1D74598FD
GO:0016984	ribulose-bisphosphate carboxylase activity	molecular_function	0.0024678	Traes_7AS_97A8A5101,TRAES3BF007300100CFD_g,Traes_7DS_1D74598FD
GO:0015977	carbon fixation	biological_process	0.0068841	Traes_7DS_1D74598FD,Traes_7AS_97A8A5101,TRAES3BF007300100CFD_g
GO:0016831	carboxy-lyase activity	molecular_function	0.52494	TRAES3BF007300100CFD_g,Traes_7AS_97A8A5101,Traes_7DS_1D74598FD
GO:0016830	carbon-carbon lyase activity	molecular_function	1	Traes_7DS_1D74598FD,Traes_7AS_97A8A5101,TRAES3BF007300100CFD_g
GO:0046872	metal ion binding	molecular_function	1	TRAES3BF007300110CFD_g,Traes_4AL_2F1BCBC7D,TRAES3BF136800060CFD_g,Traes_7DS_1D74598FD,TRAES3BF007300100CFD_g,Traes_5DL_CC4E32ECC,Traes_2DL_77F25CE27,Traes_7AS_97A8A5101	Novel09755,Traes_5BS_197E3DE21
GO:0043169	cation binding	molecular_function	1	Traes_2DL_77F25CE27,Traes_7AS_97A8A5101,TRAES3BF136800060CFD_g,Traes_7DS_1D74598FD,TRAES3BF007300110CFD_g,Traes_4AL_2F1BCBC7D,Traes_5DL_CC4E32ECC,TRAES3BF007300100CFD_g	Traes_5BS_197E3DE21,Novel09755
GO:0004066	asparagine synthase (glutamine-hydrolyzing) activity	molecular_function	1	Traes_4AS_C19AB3A1A
GO:0004197	cysteine-type endopeptidase activity	molecular_function	1	Traes_3DL_304C8DD67,Traes_3AL_0611800C6
GO:0006528	asparagine metabolic process	biological_process	1	Traes_4AS_C19AB3A1A
GO:0006529	asparagine biosynthetic process	biological_process	1	Traes_4AS_C19AB3A1A
GO:0004511	tyrosine 3-monooxygenase activity	molecular_function	1	Novel12594
GO:0016714	oxidoreductase activity, acting on paired donors, with incorporation or reduction of molecular oxygen, reduced pteridine as one donor, and incorporation of one atom of oxygen	molecular_function	1	Novel12594
GO:0016829	lyase activity	molecular_function	1	Traes_7AS_97A8A5101,TRAES3BF007300100CFD_g,Traes_7DS_1D74598FD
GO:0000772	mating pheromone activity	molecular_function	1	Traes_5BS_ECB15B15A
GO:0005186	pheromone activity	molecular_function	1	Traes_5BS_ECB15B15A
GO:0008653	lipopolysaccharide metabolic process	biological_process	1	Traes_5BS_ECB15B15A,Traes_5DS_9031479C6
GO:0009103	lipopolysaccharide biosynthetic process	biological_process	1	Traes_5DS_9031479C6,Traes_5BS_ECB15B15A
GO:0008234	cysteine-type peptidase activity	molecular_function	1	Traes_3AL_0611800C6,Traes_3DL_304C8DD67
GO:0043604	amide biosynthetic process	biological_process	1	Traes_4AS_C19AB3A1A
GO:0044710	single-organism metabolic process	biological_process	1	Traes_7AS_97A8A5101,TRAES3BF086800130CFD_g,Novel12594,TRAES3BF007300100CFD_g,Traes_5BS_ECB15B15A,Traes_5DS_9031479C6,Traes_4AS_C19AB3A1A,Traes_7DS_1D74598FD	Traes_5BS_197E3DE21,Novel09755
GO:0005102	receptor binding	molecular_function	1	Traes_5BS_ECB15B15A,Novel10985
GO:0016884	carbon-nitrogen ligase activity, with glutamine as amido-N-donor	molecular_function	1	Traes_4AS_C19AB3A1A
GO:0016705	oxidoreductase activity, acting on paired donors, with incorporation or reduction of molecular oxygen	molecular_function	1	Novel12594	Traes_5BS_197E3DE21,Novel09755
GO:0009067	aspartate family amino acid biosynthetic process	biological_process	1	Traes_4AS_C19AB3A1A
GO:0016151	nickel cation binding	molecular_function	1	Traes_4AL_2F1BCBC7D
GO:0033692	cellular polysaccharide biosynthetic process	biological_process	1	Traes_5DS_9031479C6,Traes_5BS_ECB15B15A
GO:0000271	polysaccharide biosynthetic process	biological_process	1	Traes_5DS_9031479C6,Traes_5BS_ECB15B15A
GO:0009066	aspartate family amino acid metabolic process	biological_process	1	Traes_4AS_C19AB3A1A
GO:0034637	cellular carbohydrate biosynthetic process	biological_process	1	Traes_5BS_ECB15B15A,Traes_5DS_9031479C6
GO:0016620	oxidoreductase activity, acting on the aldehyde or oxo group of donors, NAD or NADP as acceptor	molecular_function	1	TRAES3BF086800130CFD_g
GO:0044264	cellular polysaccharide metabolic process	biological_process	1	Traes_5BS_ECB15B15A,Traes_5DS_9031479C6
GO:0006413	translational initiation	biological_process	1	EPlTAEG00000010042
GO:0003743	translation initiation factor activity	molecular_function	1	EPlTAEG00000010042
GO:0005976	polysaccharide metabolic process	biological_process	1	Traes_5DS_9031479C6,Traes_5BS_ECB15B15A
GO:0043603	cellular amide metabolic process	biological_process	1	Traes_4AS_C19AB3A1A
GO:0043167	ion binding	molecular_function	1	Traes_2DL_77F25CE27,Traes_7AS_97A8A5101,Traes_7DS_1D74598FD,TRAES3BF136800060CFD_g,Traes_4AL_2F1BCBC7D,TRAES3BF007300110CFD_g,Traes_5DS_9031479C6,Traes_5BS_ECB15B15A,Traes_5DL_CC4E32ECC,TRAES3BF007300100CFD_g	Traes_5BS_197E3DE21,Novel09755
GO:0016051	carbohydrate biosynthetic process	biological_process	1	Traes_5DS_9031479C6,Traes_5BS_ECB15B15A
GO:0016903	oxidoreductase activity, acting on the aldehyde or oxo group of donors	molecular_function	1	TRAES3BF086800130CFD_g
GO:0003968	RNA-directed RNA polymerase activity	molecular_function	1	Traes_5BS_ECB15B15A
GO:0044262	cellular carbohydrate metabolic process	biological_process	1	Traes_5BS_ECB15B15A,Traes_5DS_9031479C6
GO:0016791	phosphatase activity	molecular_function	1	TRAES3BF057800110CFD_g
GO:0004497	monooxygenase activity	molecular_function	1	Novel12594
GO:0008135	translation factor activity, nucleic acid binding	molecular_function	1	EPlTAEG00000010042
GO:0005179	hormone activity	molecular_function	1	Novel10985
GO:0005506	iron ion binding	molecular_function	1		Novel09755,Traes_5BS_197E3DE21
GO:0004175	endopeptidase activity	molecular_function	1	Traes_3DL_304C8DD67,Traes_3AL_0611800C6
GO:1901137	carbohydrate derivative biosynthetic process	biological_process	1	Traes_5DS_9031479C6,Traes_5BS_ECB15B15A
GO:0042578	phosphoric ester hydrolase activity	molecular_function	1	TRAES3BF057800110CFD_g
GO:1901607	alpha-amino acid biosynthetic process	biological_process	1	Traes_4AS_C19AB3A1A
GO:0008610	lipid biosynthetic process	biological_process	1	Traes_5DS_9031479C6,Traes_5BS_ECB15B15A
GO:0020037	heme binding	molecular_function	1		Traes_5BS_197E3DE21,Novel09755
GO:0044255	cellular lipid metabolic process	biological_process	1	Traes_5DS_9031479C6,Traes_5BS_ECB15B15A
GO:0046906	tetrapyrrole binding	molecular_function	1		Traes_5BS_197E3DE21,Novel09755
GO:0005975	carbohydrate metabolic process	biological_process	1	Traes_6AL_73E54964D,Traes_5DS_9031479C6,Traes_5BS_ECB15B15A
GO:0046914	transition metal ion binding	molecular_function	1	Traes_2DL_77F25CE27,Traes_4AL_2F1BCBC7D	Traes_5BS_197E3DE21,Novel09755
GO:0044723	single-organism carbohydrate metabolic process	biological_process	1	Traes_5BS_ECB15B15A,Traes_5DS_9031479C6
GO:1901605	alpha-amino acid metabolic process	biological_process	1	Traes_4AS_C19AB3A1A
GO:0008652	cellular amino acid biosynthetic process	biological_process	1	Traes_4AS_C19AB3A1A
GO:0006508	proteolysis	biological_process	1	Traes_3DL_304C8DD67,Traes_3AL_0611800C6
GO:0008033	tRNA processing	biological_process	1	Traes_4AS_C19AB3A1A
GO:0070011	peptidase activity, acting on L-amino acid peptides	molecular_function	1	Traes_3DL_304C8DD67,Traes_3AL_0611800C6
GO:0008233	peptidase activity	molecular_function	1	Traes_3AL_0611800C6,Traes_3DL_304C8DD67
GO:1901135	carbohydrate derivative metabolic process	biological_process	1	Traes_5BS_ECB15B15A,Traes_5DS_9031479C6
GO:0034062	RNA polymerase activity	molecular_function	1	Traes_5BS_ECB15B15A
GO:0034470	ncRNA processing	biological_process	1	Traes_4AS_C19AB3A1A
GO:0007165	signal transduction	biological_process	1	Traes_5BS_ECB15B15A,Traes_5DS_9031479C6
GO:0023052	signaling	biological_process	1	Traes_5BS_ECB15B15A,Traes_5DS_9031479C6
GO:0044700	single organism signaling	biological_process	1	Traes_5DS_9031479C6,Traes_5BS_ECB15B15A
GO:0019538	protein metabolic process	biological_process	1	Traes_5BS_ECB15B15A,Traes_5DS_9031479C6,EPlTAEG00000010042,Traes_4AL_2F1BCBC7D,Traes_3AL_0611800C6,Traes_3DL_304C8DD67
GO:0016053	organic acid biosynthetic process	biological_process	1	Traes_4AS_C19AB3A1A
GO:0046394	carboxylic acid biosynthetic process	biological_process	1	Traes_4AS_C19AB3A1A
GO:0016020	membrane	cellular_component	1	Novel09824,TRAES3BF086800130CFD_g,Traes_5DS_9031479C6,Traes_5BS_ECB15B15A,Traes_4AS_5C64449F8,Traes_4DL_C6340E61D,Novel21792
GO:0055114	oxidation-reduction process	biological_process	1	Novel12594,TRAES3BF086800130CFD_g	Traes_5BS_197E3DE21,Novel09755
GO:0007154	cell communication	biological_process	1	Traes_5DS_9031479C6,Traes_5BS_ECB15B15A
GO:0006399	tRNA metabolic process	biological_process	1	Traes_4AS_C19AB3A1A
GO:0006464	cellular protein modification process	biological_process	1	Traes_4AL_2F1BCBC7D,Traes_5DS_9031479C6,Traes_5BS_ECB15B15A
GO:0036211	protein modification process	biological_process	1	Traes_5BS_ECB15B15A,Traes_5DS_9031479C6,Traes_4AL_2F1BCBC7D
GO:0016879	ligase activity, forming carbon-nitrogen bonds	molecular_function	1	Traes_4AS_C19AB3A1A
GO:0016491	oxidoreductase activity	molecular_function	1	Novel12594,TRAES3BF086800130CFD_g	Novel09755,Traes_5BS_197E3DE21
GO:0044283	small molecule biosynthetic process	biological_process	1	Traes_4AS_C19AB3A1A
GO:0006629	lipid metabolic process	biological_process	1	Traes_5BS_ECB15B15A,Traes_5DS_9031479C6
GO:0046983	protein dimerization activity	molecular_function	1	Traes_4BS_477BAB497
GO:0044711	single-organism biosynthetic process	biological_process	1	Traes_4AS_C19AB3A1A
GO:0034660	ncRNA metabolic process	biological_process	1	Traes_4AS_C19AB3A1A
GO:0008270	zinc ion binding	molecular_function	1	Traes_4AL_2F1BCBC7D,Traes_2DL_77F25CE27
GO:0043412	macromolecule modification	biological_process	1	Traes_4AL_2F1BCBC7D,Traes_5BS_ECB15B15A,Traes_5DS_9031479C6
GO:0004553	hydrolase activity, hydrolyzing O-glycosyl compounds	molecular_function	1	Traes_6AL_73E54964D
GO:0006520	cellular amino acid metabolic process	biological_process	1	Traes_4AS_C19AB3A1A
GO:0006396	RNA processing	biological_process	1	Traes_4AS_C19AB3A1A
GO:0005488	binding	molecular_function	1	Novel10986,Traes_2DL_77F25CE27,Traes_7AS_97A8A5101,Traes_7DS_1D74598FD,Traes_4AL_2F1BCBC7D,Traes_5BS_ECB15B15A,Traes_5DS_9031479C6,TRAES3BF007300100CFD_g,EPlTAEG00000010042,Novel10985,TRAES3BF136800060CFD_g,TRAES3BF007300110CFD_g,Traes_5DL_CC4E32ECC,Traes_4BS_477BAB497,Traes_5DL_8DF05B9AA	Novel09755,Traes_5BS_197E3DE21
GO:0016798	hydrolase activity, acting on glycosyl bonds	molecular_function	1	Traes_6AL_73E54964D
GO:0008152	metabolic process	biological_process	1	Novel12594,Traes_6AL_73E54964D,EPlTAEG00000010042,Traes_3DL_304C8DD67,Traes_5BS_ECB15B15A,Traes_5DS_9031479C6,TRAES3BF007300100CFD_g,Novel21792,Traes_7DS_1D74598FD,Traes_4AL_2F1BCBC7D,Traes_4AS_C19AB3A1A,Traes_3AL_0611800C6,TRAES3BF086800130CFD_g,Traes_7AS_97A8A5101	Traes_5BS_197E3DE21,Novel09755
GO:0016779	nucleotidyltransferase activity	molecular_function	1	Traes_5BS_ECB15B15A
GO:0006468	protein phosphorylation	biological_process	1	Traes_5DS_9031479C6,Traes_5BS_ECB15B15A
GO:0004672	protein kinase activity	molecular_function	1	Traes_5DS_9031479C6,Traes_5BS_ECB15B15A
GO:0051716	cellular response to stimulus	biological_process	1	Traes_5BS_ECB15B15A,Traes_5DS_9031479C6
GO:0016310	phosphorylation	biological_process	1	Traes_5DS_9031479C6,Traes_5BS_ECB15B15A
GO:0044267	cellular protein metabolic process	biological_process	1	EPlTAEG00000010042,Traes_4AL_2F1BCBC7D,Traes_5BS_ECB15B15A,Traes_5DS_9031479C6
GO:0001071	nucleic acid binding transcription factor activity	molecular_function	1	Novel21792
GO:0003700	sequence-specific DNA binding transcription factor activity	molecular_function	1	Novel21792
GO:0071704	organic substance metabolic process	biological_process	1	Traes_3DL_304C8DD67,EPlTAEG00000010042,Traes_6AL_73E54964D,Traes_7AS_97A8A5101,Traes_4AS_C19AB3A1A,Traes_3AL_0611800C6,Traes_4AL_2F1BCBC7D,Novel21792,Traes_7DS_1D74598FD,TRAES3BF007300100CFD_g,Traes_5DS_9031479C6,Traes_5BS_ECB15B15A
GO:0016874	ligase activity	molecular_function	1	Traes_4AS_C19AB3A1A
GO:0003674	molecular_function	molecular_function	1	Traes_5BS_ECB15B15A,Traes_5DS_9031479C6,TRAES3BF007300100CFD_g,Traes_7DS_1D74598FD,Novel21792,Traes_4AL_2F1BCBC7D,Traes_4AS_C19AB3A1A,Traes_3AL_0611800C6,TRAES3BF086800130CFD_g,Traes_2DL_77F25CE27,Traes_7AS_97A8A5101,Novel10986,TRAES3BF057800110CFD_g,Traes_5DL_CC4E32ECC,Traes_5DL_8DF05B9AA,Traes_4BS_477BAB497,TRAES3BF136800060CFD_g,TRAES3BF007300110CFD_g,Novel12594,Novel10985,Traes_6AL_73E54964D,…	Novel09755,Traes_5BS_197E3DE21
GO:0019752	carboxylic acid metabolic process	biological_process	1	Traes_4AS_C19AB3A1A
GO:0043436	oxoacid metabolic process	biological_process	1	Traes_4AS_C19AB3A1A
GO:0006082	organic acid metabolic process	biological_process	1	Traes_4AS_C19AB3A1A
GO:0003824	catalytic activity	molecular_function	1	Traes_7DS_1D74598FD,Traes_4AS_C19AB3A1A,Traes_3AL_0611800C6,Traes_5DS_9031479C6,Traes_5BS_ECB15B15A,TRAES3BF057800110CFD_g,TRAES3BF007300100CFD_g,Traes_3DL_304C8DD67,Novel12594,TRAES3BF086800130CFD_g,Traes_7AS_97A8A5101,Traes_6AL_73E54964D	Novel09755,Traes_5BS_197E3DE21
GO:1901566	organonitrogen compound biosynthetic process	biological_process	1	Traes_4AS_C19AB3A1A
GO:0016773	phosphotransferase activity, alcohol group as acceptor	molecular_function	1	Traes_5BS_ECB15B15A,Traes_5DS_9031479C6
GO:0044271	cellular nitrogen compound biosynthetic process	biological_process	1	Traes_4AS_C19AB3A1A,Novel21792,Traes_5BS_ECB15B15A
GO:0010467	gene expression	biological_process	1	Traes_5BS_ECB15B15A,Novel21792,EPlTAEG00000010042,Traes_4AS_C19AB3A1A
GO:0016301	kinase activity	molecular_function	1	Traes_5BS_ECB15B15A,Traes_5DS_9031479C6
GO:0016070	RNA metabolic process	biological_process	1	Novel21792,Traes_4AS_C19AB3A1A,Traes_5BS_ECB15B15A
GO:0005576	extracellular region	cellular_component	1	Novel10985
GO:0003723	RNA binding	molecular_function	1	EPlTAEG00000010042
GO:0050794	regulation of cellular process	biological_process	1	Traes_5DS_9031479C6,Traes_5BS_ECB15B15A,Novel21792
GO:0034645	cellular macromolecule biosynthetic process	biological_process	1	EPlTAEG00000010042,Novel21792,Traes_5DS_9031479C6,Traes_5BS_ECB15B15A
GO:0016788	hydrolase activity, acting on ester bonds	molecular_function	1	TRAES3BF057800110CFD_g
GO:0009059	macromolecule biosynthetic process	biological_process	1	Traes_5DS_9031479C6,Traes_5BS_ECB15B15A,EPlTAEG00000010042,Novel21792
GO:0006412	translation	biological_process	1	EPlTAEG00000010042
GO:0044249	cellular biosynthetic process	biological_process	1	Traes_5DS_9031479C6,Traes_5BS_ECB15B15A,EPlTAEG00000010042,Novel21792,Traes_4AS_C19AB3A1A
GO:0050789	regulation of biological process	biological_process	1	Traes_5DS_9031479C6,Traes_5BS_ECB15B15A,Novel21792
GO:0006351	transcription, DNA-dependent	biological_process	1	Novel21792,Traes_5BS_ECB15B15A
GO:0016021	integral to membrane	cellular_component	1	Traes_4DL_C6340E61D,Traes_4AS_5C64449F8
GO:0005515	protein binding	molecular_function	1	Traes_5BS_ECB15B15A,Traes_5DL_8DF05B9AA,Novel10985,Traes_4BS_477BAB497,Novel10986
GO:0032774	RNA biosynthetic process	biological_process	1	Novel21792,Traes_5BS_ECB15B15A
GO:0031224	intrinsic to membrane	cellular_component	1	Traes_4AS_5C64449F8,Traes_4DL_C6340E61D
GO:0043170	macromolecule metabolic process	biological_process	1	Traes_3DL_304C8DD67,EPlTAEG00000010042,Traes_5DS_9031479C6,Traes_5BS_ECB15B15A,Traes_4AS_C19AB3A1A,Traes_3AL_0611800C6,Traes_4AL_2F1BCBC7D,Novel21792
GO:1901576	organic substance biosynthetic process	biological_process	1	Traes_5DS_9031479C6,Traes_5BS_ECB15B15A,Traes_4AS_C19AB3A1A,EPlTAEG00000010042,Novel21792
GO:0016787	hydrolase activity	molecular_function	1	Traes_6AL_73E54964D,TRAES3BF057800110CFD_g,Traes_3DL_304C8DD67,Traes_3AL_0611800C6
GO:0006796	phosphate-containing compound metabolic process	biological_process	1	Traes_5BS_ECB15B15A,Traes_5DS_9031479C6
GO:0006793	phosphorus metabolic process	biological_process	1	Traes_5BS_ECB15B15A,Traes_5DS_9031479C6
GO:0065007	biological regulation	biological_process	1	Traes_5DS_9031479C6,Traes_5BS_ECB15B15A,Novel21792
GO:0009058	biosynthetic process	biological_process	1	Traes_5BS_ECB15B15A,Traes_5DS_9031479C6,Traes_4AS_C19AB3A1A,EPlTAEG00000010042,Novel21792
GO:0050896	response to stimulus	biological_process	1	Traes_5BS_ECB15B15A,Traes_5DS_9031479C6
GO:0034654	nucleobase-containing compound biosynthetic process	biological_process	1	Traes_5BS_ECB15B15A,Novel21792
GO:0044281	small molecule metabolic process	biological_process	1	Traes_4AS_C19AB3A1A
GO:1901564	organonitrogen compound metabolic process	biological_process	1	Traes_4AS_C19AB3A1A
GO:0016772	transferase activity, transferring phosphorus-containing groups	molecular_function	1	Traes_5BS_ECB15B15A,Traes_5DS_9031479C6
GO:0019438	aromatic compound biosynthetic process	biological_process	1	Traes_5BS_ECB15B15A,Novel21792
GO:0005575	cellular_component	cellular_component	1	Traes_4AS_5C64449F8,Traes_4DL_C6340E61D,Novel10985,Novel09824,TRAES3BF086800130CFD_g,Traes_4AS_C19AB3A1A,Novel21792,Traes_5BS_ECB15B15A,Traes_5DS_9031479C6
GO:0018130	heterocycle biosynthetic process	biological_process	1	Novel21792,Traes_5BS_ECB15B15A
GO:1901362	organic cyclic compound biosynthetic process	biological_process	1	Traes_5BS_ECB15B15A,Novel21792
GO:0044425	membrane part	cellular_component	1	Traes_4DL_C6340E61D,Traes_4AS_5C64449F8
GO:0090304	nucleic acid metabolic process	biological_process	1	Traes_4AS_C19AB3A1A,Novel21792,Traes_5BS_ECB15B15A
GO:0006355	regulation of transcription, DNA-dependent	biological_process	1	Novel21792
GO:0051252	regulation of RNA metabolic process	biological_process	1	Novel21792
GO:2001141	regulation of RNA biosynthetic process	biological_process	1	Novel21792
GO:0044238	primary metabolic process	biological_process	1	Novel21792,Traes_4AL_2F1BCBC7D,Traes_4AS_C19AB3A1A,Traes_3AL_0611800C6,Traes_5BS_ECB15B15A,Traes_5DS_9031479C6,EPlTAEG00000010042,Traes_3DL_304C8DD67,Traes_6AL_73E54964D
GO:0044260	cellular macromolecule metabolic process	biological_process	1	EPlTAEG00000010042,Novel21792,Traes_4AL_2F1BCBC7D,Traes_4AS_C19AB3A1A,Traes_5BS_ECB15B15A,Traes_5DS_9031479C6
GO:2000112	regulation of cellular macromolecule biosynthetic process	biological_process	1	Novel21792
GO:0010556	regulation of macromolecule biosynthetic process	biological_process	1	Novel21792
GO:0031326	regulation of cellular biosynthetic process	biological_process	1	Novel21792
GO:0009889	regulation of biosynthetic process	biological_process	1	Novel21792
GO:0019219	regulation of nucleobase-containing compound metabolic process	biological_process	1	Novel21792
GO:0051171	regulation of nitrogen compound metabolic process	biological_process	1	Novel21792
GO:0010468	regulation of gene expression	biological_process	1	Novel21792
GO:0005524	ATP binding	molecular_function	1	Traes_5BS_ECB15B15A,Traes_5DS_9031479C6
GO:0060255	regulation of macromolecule metabolic process	biological_process	1	Novel21792
GO:0080090	regulation of primary metabolic process	biological_process	1	Novel21792
GO:0031323	regulation of cellular metabolic process	biological_process	1	Novel21792
GO:0016740	transferase activity	molecular_function	1	Traes_4AS_C19AB3A1A,Traes_5BS_ECB15B15A,Traes_5DS_9031479C6
GO:0035639	purine ribonucleoside triphosphate binding	molecular_function	1	Traes_5BS_ECB15B15A,Traes_5DS_9031479C6
GO:0032559	adenyl ribonucleotide binding	molecular_function	1	Traes_5BS_ECB15B15A,Traes_5DS_9031479C6
GO:0006139	nucleobase-containing compound metabolic process	biological_process	1	Traes_4AS_C19AB3A1A,Novel21792,Traes_5BS_ECB15B15A
GO:0019222	regulation of metabolic process	biological_process	1	Novel21792
GO:0030554	adenyl nucleotide binding	molecular_function	1	Traes_5BS_ECB15B15A,Traes_5DS_9031479C6
GO:0001883	purine nucleoside binding	molecular_function	1	Traes_5BS_ECB15B15A,Traes_5DS_9031479C6
GO:0032549	ribonucleoside binding	molecular_function	1	Traes_5BS_ECB15B15A,Traes_5DS_9031479C6
GO:0032550	purine ribonucleoside binding	molecular_function	1	Traes_5DS_9031479C6,Traes_5BS_ECB15B15A
GO:0032555	purine ribonucleotide binding	molecular_function	1	Traes_5BS_ECB15B15A,Traes_5DS_9031479C6
GO:0001882	nucleoside binding	molecular_function	1	Traes_5DS_9031479C6,Traes_5BS_ECB15B15A
GO:0032553	ribonucleotide binding	molecular_function	1	Traes_5DS_9031479C6,Traes_5BS_ECB15B15A
GO:0046483	heterocycle metabolic process	biological_process	1	Traes_5BS_ECB15B15A,Traes_4AS_C19AB3A1A,Novel21792
GO:0017076	purine nucleotide binding	molecular_function	1	Traes_5BS_ECB15B15A,Traes_5DS_9031479C6
GO:0006725	cellular aromatic compound metabolic process	biological_process	1	Novel21792,Traes_4AS_C19AB3A1A,Traes_5BS_ECB15B15A
GO:0005737	cytoplasm	cellular_component	1	Traes_4AS_C19AB3A1A
GO:0034641	cellular nitrogen compound metabolic process	biological_process	1	Traes_5BS_ECB15B15A,Traes_4AS_C19AB3A1A,Novel21792
GO:1901360	organic cyclic compound metabolic process	biological_process	1	Traes_5BS_ECB15B15A,Traes_4AS_C19AB3A1A,Novel21792
GO:0008150	biological_process	biological_process	1	Traes_3DL_304C8DD67,EPlTAEG00000010042,Traes_6AL_73E54964D,Novel12594,Traes_4AS_C19AB3A1A,Traes_3AL_0611800C6,Traes_4AL_2F1BCBC7D,Traes_7DS_1D74598FD,Novel21792,TRAES3BF007300100CFD_g,Traes_5BS_ECB15B15A,Traes_5DS_9031479C6,Traes_7AS_97A8A5101,TRAES3BF086800130CFD_g	Traes_5BS_197E3DE21,Novel09755
GO:0006807	nitrogen compound metabolic process	biological_process	1	Traes_5BS_ECB15B15A,Traes_4AS_C19AB3A1A,Novel21792
GO:0000166	nucleotide binding	molecular_function	1	Traes_5DS_9031479C6,Traes_5BS_ECB15B15A
GO:1901265	nucleoside phosphate binding	molecular_function	1	Traes_5BS_ECB15B15A,Traes_5DS_9031479C6
GO:0043168	anion binding	molecular_function	1	Traes_5DS_9031479C6,Traes_5BS_ECB15B15A
GO:0036094	small molecule binding	molecular_function	1	Traes_5BS_ECB15B15A,Traes_5DS_9031479C6
GO:1901363	heterocyclic compound binding	molecular_function	1	Traes_5DS_9031479C6,Traes_5BS_ECB15B15A,EPlTAEG00000010042	Traes_5BS_197E3DE21,Novel09755
GO:0097159	organic cyclic compound binding	molecular_function	1	EPlTAEG00000010042,Traes_5BS_ECB15B15A,Traes_5DS_9031479C6	Novel09755,Traes_5BS_197E3DE21
GO:0044763	single-organism cellular process	biological_process	1	Traes_5DS_9031479C6,Traes_5BS_ECB15B15A
GO:0044237	cellular metabolic process	biological_process	1	Traes_5BS_ECB15B15A,Traes_5DS_9031479C6,Traes_4AS_C19AB3A1A,Traes_4AL_2F1BCBC7D,EPlTAEG00000010042,Novel21792
GO:0003676	nucleic acid binding	molecular_function	1	EPlTAEG00000010042
GO:0044699	single-organism process	biological_process	1	Traes_5BS_ECB15B15A,Traes_5DS_9031479C6
GO:0044424	intracellular part	cellular_component	1	Traes_4AS_C19AB3A1A
GO:0005622	intracellular	cellular_component	1	Traes_4AS_C19AB3A1A
GO:0005623	cell	cellular_component	1	Traes_4AS_C19AB3A1A
GO:0044464	cell part	cellular_component	1	Traes_4AS_C19AB3A1A
GO:0009987	cellular process	biological_process	1	Traes_5DS_9031479C6,Traes_5BS_ECB15B15A,Novel21792,EPlTAEG00000010042,Traes_4AL_2F1BCBC7D,Traes_4AS_C19AB3A1A

## Sheet: Ttime point 6
GO terms associated with DEGs at time point 6 (tetrad stage)
GO_accession	Description	Term_type	Corrected_pValue	Up_Gene_names	Down_Gene_names
GO:0006458	'de novo' protein folding	biological_process	1		Novel02889
GO:0051084	'de novo' posttranslational protein folding	biological_process	1		Novel02889
GO:0051085	chaperone mediated protein folding requiring cofactor	biological_process	1		Novel02889
GO:0061077	chaperone-mediated protein folding	biological_process	1		Novel02889
GO:0009036	Type II site-specific deoxyribonuclease activity	molecular_function	1	Traes_2DS_BB50DEEF8
GO:0015666	restriction endodeoxyribonuclease activity	molecular_function	1	Traes_2DS_BB50DEEF8
GO:0009307	DNA restriction-modification system	biological_process	1	Traes_2DS_BB50DEEF8
GO:0044355	clearance of foreign intracellular DNA	biological_process	1	Traes_2DS_BB50DEEF8
GO:0016888	endodeoxyribonuclease activity, producing 5'-phosphomonoesters	molecular_function	1	Traes_2DS_BB50DEEF8
GO:0004520	endodeoxyribonuclease activity	molecular_function	1	Traes_2DS_BB50DEEF8
GO:0004536	deoxyribonuclease activity	molecular_function	1	Traes_2DS_BB50DEEF8
GO:0006304	DNA modification	biological_process	1	Traes_2DS_BB50DEEF8
GO:0006950	response to stress	biological_process	1	Traes_2DS_BB50DEEF8	Novel02889
GO:0006259	DNA metabolic process	biological_process	1	Traes_2DS_BB50DEEF8	Novel02889
GO:0016893	endonuclease activity, active with either ribo- or deoxyribonucleic acids and producing 5'-phosphomonoesters	molecular_function	1	Traes_2DS_BB50DEEF8
GO:0004519	endonuclease activity	molecular_function	1	Traes_2DS_BB50DEEF8
GO:0006457	protein folding	biological_process	1		Novel02889
GO:0003724	RNA helicase activity	molecular_function	1		Novel02889
GO:0008134	transcription factor binding	molecular_function	1		Novel02889
GO:0050896	response to stimulus	biological_process	1	Traes_2DS_BB50DEEF8	Novel02889
GO:0009378	four-way junction helicase activity	molecular_function	1		Novel02889
GO:1901363	heterocyclic compound binding	molecular_function	1	Traes_2DS_BB50DEEF8	Novel02889,Novel04102
GO:0097159	organic cyclic compound binding	molecular_function	1	Traes_2DS_BB50DEEF8	Novel04102,Novel02889
GO:0006952	defense response	biological_process	1	Traes_2DS_BB50DEEF8
GO:0004518	nuclease activity	molecular_function	1	Traes_2DS_BB50DEEF8
GO:0003678	DNA helicase activity	molecular_function	1		Novel02889
GO:0005524	ATP binding	molecular_function	1		Novel04102,Novel02889
GO:0035639	purine ribonucleoside triphosphate binding	molecular_function	1		Novel04102,Novel02889
GO:0032559	adenyl ribonucleotide binding	molecular_function	1		Novel02889,Novel04102
GO:0030554	adenyl nucleotide binding	molecular_function	1		Novel02889,Novel04102
GO:0006310	DNA recombination	biological_process	1		Novel02889
GO:0001883	purine nucleoside binding	molecular_function	1		Novel04102,Novel02889
GO:0032549	ribonucleoside binding	molecular_function	1		Novel04102,Novel02889
GO:0032550	purine ribonucleoside binding	molecular_function	1		Novel04102,Novel02889
GO:0032555	purine ribonucleotide binding	molecular_function	1		Novel02889,Novel04102
GO:0001882	nucleoside binding	molecular_function	1		Novel02889,Novel04102
GO:0032553	ribonucleotide binding	molecular_function	1		Novel04102,Novel02889
GO:0017076	purine nucleotide binding	molecular_function	1		Novel04102,Novel02889
GO:0006281	DNA repair	biological_process	1		Novel02889
GO:0006974	response to DNA damage stimulus	biological_process	1		Novel02889
GO:0003676	nucleic acid binding	molecular_function	1	Traes_2DS_BB50DEEF8	Novel02889
GO:0033554	cellular response to stress	biological_process	1		Novel02889
GO:0004386	helicase activity	molecular_function	1		Novel02889
GO:0090304	nucleic acid metabolic process	biological_process	1	Traes_2DS_BB50DEEF8	Novel02889
GO:0000166	nucleotide binding	molecular_function	1		Novel02889,Novel04102
GO:1901265	nucleoside phosphate binding	molecular_function	1		Novel02889,Novel04102
GO:0043168	anion binding	molecular_function	1		Novel02889,Novel04102
GO:0036094	small molecule binding	molecular_function	1		Novel02889,Novel04102
GO:0016787	hydrolase activity	molecular_function	1	Traes_2DS_BB50DEEF8	Novel02889
GO:0016887	ATPase activity	molecular_function	1		Novel02889
GO:0006139	nucleobase-containing compound metabolic process	biological_process	1	Traes_2DS_BB50DEEF8	Novel02889
GO:0046483	heterocycle metabolic process	biological_process	1	Traes_2DS_BB50DEEF8	Novel02889
GO:0006725	cellular aromatic compound metabolic process	biological_process	1	Traes_2DS_BB50DEEF8	Novel02889
GO:0034641	cellular nitrogen compound metabolic process	biological_process	1	Traes_2DS_BB50DEEF8	Novel02889
GO:1901360	organic cyclic compound metabolic process	biological_process	1	Traes_2DS_BB50DEEF8	Novel02889
GO:0003723	RNA binding	molecular_function	1		Novel02889
GO:0006807	nitrogen compound metabolic process	biological_process	1	Traes_2DS_BB50DEEF8	Novel02889
GO:0016788	hydrolase activity, acting on ester bonds	molecular_function	1	Traes_2DS_BB50DEEF8
GO:0009058	biosynthetic process	biological_process	1	Traes_2DS_BB50DEEF8	Novel02889
GO:0017111	nucleoside-triphosphatase activity	molecular_function	1		Novel02889
GO:0016462	pyrophosphatase activity	molecular_function	1		Novel02889
GO:0016818	hydrolase activity, acting on acid anhydrides, in phosphorus-containing anhydrides	molecular_function	1		Novel02889
GO:0016817	hydrolase activity, acting on acid anhydrides	molecular_function	1		Novel02889
GO:0051716	cellular response to stimulus	biological_process	1		Novel02889
GO:0005488	binding	molecular_function	1	Traes_2DS_BB50DEEF8	Novel02889,Novel04102
GO:0043167	ion binding	molecular_function	1		Novel04102,Novel02889
GO:0006355	regulation of transcription, DNA-dependent	biological_process	1		Novel02889
GO:0051252	regulation of RNA metabolic process	biological_process	1		Novel02889
GO:2001141	regulation of RNA biosynthetic process	biological_process	1		Novel02889
GO:2000112	regulation of cellular macromolecule biosynthetic process	biological_process	1		Novel02889
GO:0010556	regulation of macromolecule biosynthetic process	biological_process	1		Novel02889
GO:0031326	regulation of cellular biosynthetic process	biological_process	1		Novel02889
GO:0009889	regulation of biosynthetic process	biological_process	1		Novel02889
GO:0019219	regulation of nucleobase-containing compound metabolic process	biological_process	1		Novel02889
GO:0051171	regulation of nitrogen compound metabolic process	biological_process	1		Novel02889
GO:0044260	cellular macromolecule metabolic process	biological_process	1	Traes_2DS_BB50DEEF8	Novel02889
GO:0010468	regulation of gene expression	biological_process	1		Novel02889
GO:0060255	regulation of macromolecule metabolic process	biological_process	1		Novel02889
GO:0080090	regulation of primary metabolic process	biological_process	1		Novel02889
GO:0031323	regulation of cellular metabolic process	biological_process	1		Novel02889
GO:0019222	regulation of metabolic process	biological_process	1		Novel02889
GO:0043412	macromolecule modification	biological_process	1	Traes_2DS_BB50DEEF8
GO:0006351	transcription, DNA-dependent	biological_process	1		Novel02889
GO:0032774	RNA biosynthetic process	biological_process	1		Novel02889
GO:0043170	macromolecule metabolic process	biological_process	1	Traes_2DS_BB50DEEF8	Novel02889
GO:0003677	DNA binding	molecular_function	1	Traes_2DS_BB50DEEF8
GO:0034654	nucleobase-containing compound biosynthetic process	biological_process	1		Novel02889
GO:0019438	aromatic compound biosynthetic process	biological_process	1		Novel02889
GO:0018130	heterocycle biosynthetic process	biological_process	1		Novel02889
GO:0044271	cellular nitrogen compound biosynthetic process	biological_process	1		Novel02889
GO:1901362	organic cyclic compound biosynthetic process	biological_process	1		Novel02889
GO:0016070	RNA metabolic process	biological_process	1		Novel02889
GO:0050794	regulation of cellular process	biological_process	1		Novel02889
GO:0050789	regulation of biological process	biological_process	1		Novel02889
GO:0044237	cellular metabolic process	biological_process	1	Traes_2DS_BB50DEEF8	Novel02889
GO:0065007	biological regulation	biological_process	1		Novel02889
GO:0044267	cellular protein metabolic process	biological_process	1		Novel02889
GO:0044238	primary metabolic process	biological_process	1	Traes_2DS_BB50DEEF8	Novel02889
GO:0071704	organic substance metabolic process	biological_process	1	Traes_2DS_BB50DEEF8	Novel02889
GO:0010467	gene expression	biological_process	1		Novel02889
GO:0034645	cellular macromolecule biosynthetic process	biological_process	1		Novel02889
GO:0009059	macromolecule biosynthetic process	biological_process	1		Novel02889
GO:0019538	protein metabolic process	biological_process	1		Novel02889
GO:0044763	single-organism cellular process	biological_process	1		Novel02889
GO:0044249	cellular biosynthetic process	biological_process	1		Novel02889
GO:0005515	protein binding	molecular_function	1		Novel02889
GO:0003824	catalytic activity	molecular_function	1	Traes_2DS_BB50DEEF8	Novel02889
GO:1901576	organic substance biosynthetic process	biological_process	1		Novel02889
GO:0009987	cellular process	biological_process	1	Traes_2DS_BB50DEEF8	Novel02889
GO:0044699	single-organism process	biological_process	1		Novel02889
GO:0008152	metabolic process	biological_process	1	Traes_2DS_BB50DEEF8	Novel02889
GO:0003674	molecular_function	molecular_function	1	Traes_2DS_BB50DEEF8	Novel04102,Novel02889
GO:0008150	biological_process	biological_process	1	Traes_2DS_BB50DEEF8	Novel02889

## Sheet: Time point 8
GO terms associated with DEGs at time point T8 (early flowering stage)
GO_accession	Description	Term_type	Corrected_pValue	Up_Gene_names	Down_Gene_names
GO:0000287	magnesium ion binding	molecular_function	1		Traes_7DS_425ED0B6D,Traes_7DS_1D74598FD
GO:0000015	phosphopyruvate hydratase complex	cellular_component	1		Traes_7DS_425ED0B6D
GO:0004634	phosphopyruvate hydratase activity	molecular_function	1		Traes_7DS_425ED0B6D
GO:0016829	lyase activity	molecular_function	1		Traes_7DS_1D74598FD,Traes_7DS_425ED0B6D
GO:0016984	ribulose-bisphosphate carboxylase activity	molecular_function	1		Traes_7DS_1D74598FD
GO:0015977	carbon fixation	biological_process	1		Traes_7DS_1D74598FD
GO:0016597	amino acid binding	molecular_function	1		Traes_5DL_39926945A
GO:0031406	carboxylic acid binding	molecular_function	1		Traes_5DL_39926945A
GO:0044445	cytosolic part	cellular_component	1		Traes_7DS_425ED0B6D
GO:0005829	cytosol	cellular_component	1		Traes_7DS_425ED0B6D
GO:0006096	glycolysis	biological_process	1		Traes_7DS_425ED0B6D
GO:0016836	hydro-lyase activity	molecular_function	1		Traes_7DS_425ED0B6D
GO:0006007	glucose catabolic process	biological_process	1		Traes_7DS_425ED0B6D
GO:0019320	hexose catabolic process	biological_process	1		Traes_7DS_425ED0B6D
GO:0046365	monosaccharide catabolic process	biological_process	1		Traes_7DS_425ED0B6D
GO:0016831	carboxy-lyase activity	molecular_function	1		Traes_7DS_1D74598FD
GO:0006006	glucose metabolic process	biological_process	1		Traes_7DS_425ED0B6D
GO:0044724	single-organism carbohydrate catabolic process	biological_process	1		Traes_7DS_425ED0B6D
GO:0016835	carbon-oxygen lyase activity	molecular_function	1		Traes_7DS_425ED0B6D
GO:0016052	carbohydrate catabolic process	biological_process	1		Traes_7DS_425ED0B6D
GO:0019318	hexose metabolic process	biological_process	1		Traes_7DS_425ED0B6D
GO:0005996	monosaccharide metabolic process	biological_process	1		Traes_7DS_425ED0B6D
GO:0016830	carbon-carbon lyase activity	molecular_function	1		Traes_7DS_1D74598FD
GO:0006091	generation of precursor metabolites and energy	biological_process	1		Traes_7DS_425ED0B6D
GO:0043167	ion binding	molecular_function	1		Traes_7DS_1D74598FD,Traes_7DS_425ED0B6D,Traes_5DL_39926945A
GO:0046872	metal ion binding	molecular_function	1		Traes_7DS_1D74598FD,Traes_7DS_425ED0B6D
GO:0043169	cation binding	molecular_function	1		Traes_7DS_1D74598FD,Traes_7DS_425ED0B6D
GO:1901575	organic substance catabolic process	biological_process	1		Traes_7DS_425ED0B6D
GO:0005488	binding	molecular_function	1		Traes_5DL_39926945A,Novel10612,Traes_7DS_425ED0B6D,Traes_7DS_1D74598FD
GO:0044723	single-organism carbohydrate metabolic process	biological_process	1		Traes_7DS_425ED0B6D
GO:0009056	catabolic process	biological_process	1		Traes_7DS_425ED0B6D
GO:0005975	carbohydrate metabolic process	biological_process	1		Traes_7DS_425ED0B6D
GO:0044444	cytoplasmic part	cellular_component	1		Traes_7DS_425ED0B6D
GO:0043234	protein complex	cellular_component	1		Traes_7DS_425ED0B6D
GO:0016021	integral to membrane	cellular_component	1		Novel10612
GO:0031224	intrinsic to membrane	cellular_component	1		Novel10612
GO:0005737	cytoplasm	cellular_component	1		Traes_7DS_425ED0B6D
GO:0008152	metabolic process	biological_process	1		Traes_7DS_425ED0B6D,Traes_7DS_1D74598FD,Traes_5DL_39926945A
GO:0032991	macromolecular complex	cellular_component	1		Traes_7DS_425ED0B6D
GO:0044425	membrane part	cellular_component	1		Novel10612
GO:0005575	cellular_component	cellular_component	1		Traes_7DS_425ED0B6D,Novel10612
GO:0043168	anion binding	molecular_function	1		Traes_5DL_39926945A
GO:0071704	organic substance metabolic process	biological_process	1		Traes_7DS_425ED0B6D,Traes_7DS_1D74598FD
GO:0044424	intracellular part	cellular_component	1		Traes_7DS_425ED0B6D
GO:0044710	single-organism metabolic process	biological_process	1		Traes_7DS_1D74598FD
GO:0016020	membrane	cellular_component	1		Novel10612
GO:0005622	intracellular	cellular_component	1		Traes_7DS_425ED0B6D
GO:0003674	molecular_function	molecular_function	1		Traes_7DS_1D74598FD,Traes_7DS_425ED0B6D,Novel10612,Traes_5DL_39926945A
GO:0005515	protein binding	molecular_function	1		Novel10612
GO:0005623	cell	cellular_component	1		Traes_7DS_425ED0B6D
GO:0044464	cell part	cellular_component	1		Traes_7DS_425ED0B6D
GO:0008150	biological_process	biological_process	1		Traes_5DL_39926945A,Traes_7DS_425ED0B6D,Traes_7DS_1D74598FD
GO:0003824	catalytic activity	molecular_function	1		Traes_7DS_1D74598FD,Traes_7DS_425ED0B6D
GO:0044237	cellular metabolic process	biological_process	1		Traes_7DS_425ED0B6D
GO:0044238	primary metabolic process	biological_process	1		Traes_7DS_425ED0B6D
GO:0009987	cellular process	biological_process	1		Traes_7DS_425ED0B6D

## Sheet: Time point 9
GO terms associated with DEGs at time point 9 (grain formation stage)
GO_accession	Description	Term_type	Corrected_pValue	Up_Gene_names	Down_Gene_names
GO:0004556	alpha-amylase activity	molecular_function	0.0002181		Traes_5BL_D1DF6C31E,Traes_5DL_91B56C21D,Traes_5BL_AC845F1C1
GO:0016160	amylase activity	molecular_function	0.00051686		Traes_5BL_D1DF6C31E,Traes_5BL_AC845F1C1,Traes_5DL_91B56C21D
GO:0016787	hydrolase activity	molecular_function	0.0086993		Traes_4AL_4AE9E46B4,Traes_5BL_AC845F1C1,Traes_2BL_A73179F08,Traes_7BL_AFEB10182,Traes_2BL_33E5CFD18,Traes_5DL_91B56C21D,Traes_5BL_D1DF6C31E,Traes_7AL_F07B5EBC5,Traes_5AL_3D9E58850,Traes_2BS_ED3652A2E
GO:0004553	hydrolase activity, hydrolyzing O-glycosyl compounds	molecular_function	0.0086993		Traes_2BL_33E5CFD18,Traes_5BL_AC845F1C1,Traes_5DL_91B56C21D,Traes_5BL_D1DF6C31E,Traes_4AL_4AE9E46B4
GO:0016798	hydrolase activity, acting on glycosyl bonds	molecular_function	0.010519		Traes_4AL_4AE9E46B4,Traes_5BL_D1DF6C31E,Traes_5DL_91B56C21D,Traes_5BL_AC845F1C1,Traes_2BL_33E5CFD18
GO:0005509	calcium ion binding	molecular_function	0.020912		Traes_5AL_3D9E58850,Traes_5DL_91B56C21D,Traes_5BL_AC845F1C1,Traes_5BL_D1DF6C31E
GO:0046527	glucosyltransferase activity	molecular_function	0.3698		Traes_5DL_91B56C21D,Traes_5BL_AC845F1C1
GO:0005975	carbohydrate metabolic process	biological_process	0.3698		Traes_4AL_4AE9E46B4,Traes_5BL_D1DF6C31E,Traes_5DL_91B56C21D,Traes_5BL_AC845F1C1,Traes_2BL_33E5CFD18
GO:0009250	glucan biosynthetic process	biological_process	0.4765		Traes_5BL_AC845F1C1,Traes_5DL_91B56C21D
GO:0008200	ion channel inhibitor activity	molecular_function	0.5941		Novel03087,Novel10339
GO:0016248	channel inhibitor activity	molecular_function	0.5941		Novel03087,Novel10339
GO:0016247	channel regulator activity	molecular_function	0.61076		Novel10339,Novel03087
GO:0006073	cellular glucan metabolic process	biological_process	0.61076		Traes_5BL_AC845F1C1,Traes_5DL_91B56C21D
GO:0044042	glucan metabolic process	biological_process	0.61076		Traes_5DL_91B56C21D,Traes_5BL_AC845F1C1
GO:0016788	hydrolase activity, acting on ester bonds	molecular_function	0.62844		Traes_7BL_AFEB10182,Traes_2BL_A73179F08,Traes_7AL_F07B5EBC5,Traes_5AL_3D9E58850
GO:0006629	lipid metabolic process	biological_process	0.90969		Traes_5AL_3D9E58850,Traes_2BL_A73179F08,Traes_7AL_F07B5EBC5,Traes_7BL_AFEB10182
GO:0004623	phospholipase A2 activity	molecular_function	0.92736		Traes_5AL_3D9E58850
GO:0004620	phospholipase activity	molecular_function	1		Traes_5AL_3D9E58850
GO:0044238	primary metabolic process	biological_process	1		Traes_5DL_91B56C21D,Traes_5BL_D1DF6C31E,Traes_7AL_F07B5EBC5,Traes_5AL_3D9E58850,Traes_2BS_ED3652A2E,Traes_4AL_4AE9E46B4,Traes_5BL_AC845F1C1,Traes_7BL_AFEB10182,Traes_2BL_A73179F08,Traes_2BL_33E5CFD18
GO:0016846	carbon-sulfur lyase activity	molecular_function	1		Traes_2BL_A73179F08
GO:0003824	catalytic activity	molecular_function	1		Novel03641,Traes_2BS_ED3652A2E,Traes_5AL_3D9E58850,Traes_5BL_D1DF6C31E,Traes_7AL_F07B5EBC5,Traes_5DL_91B56C21D,Traes_4AL_4AE9E46B4,Traes_2BL_33E5CFD18,Traes_7BL_AFEB10182,Traes_2BL_A73179F08,Traes_5BL_AC845F1C1
GO:0033692	cellular polysaccharide biosynthetic process	biological_process	1		Traes_5BL_AC845F1C1,Traes_5DL_91B56C21D
GO:0071704	organic substance metabolic process	biological_process	1		Traes_5DL_91B56C21D,Traes_7AL_F07B5EBC5,Traes_5BL_D1DF6C31E,Traes_5AL_3D9E58850,Traes_2BS_ED3652A2E,Traes_5BL_AC845F1C1,Traes_2BL_A73179F08,Traes_7BL_AFEB10182,Traes_2BL_33E5CFD18,Traes_4AL_4AE9E46B4
GO:0000271	polysaccharide biosynthetic process	biological_process	1		Traes_5BL_AC845F1C1,Traes_5DL_91B56C21D
GO:0034637	cellular carbohydrate biosynthetic process	biological_process	1		Traes_5DL_91B56C21D,Traes_5BL_AC845F1C1
GO:0044264	cellular polysaccharide metabolic process	biological_process	1		Traes_5BL_AC845F1C1,Traes_5DL_91B56C21D
GO:0005976	polysaccharide metabolic process	biological_process	1		Traes_5DL_91B56C21D,Traes_5BL_AC845F1C1
GO:0016051	carbohydrate biosynthetic process	biological_process	1		Traes_5BL_AC845F1C1,Traes_5DL_91B56C21D
GO:0043086	negative regulation of catalytic activity	biological_process	1		Traes_2BS_ED3652A2E
GO:0044092	negative regulation of molecular function	biological_process	1		Traes_2BS_ED3652A2E
GO:0016042	lipid catabolic process	biological_process	1		Traes_5AL_3D9E58850
GO:0044262	cellular carbohydrate metabolic process	biological_process	1		Traes_5BL_AC845F1C1,Traes_5DL_91B56C21D
GO:0008374	O-acyltransferase activity	molecular_function	1		Traes_2BL_A73179F08
GO:0016758	transferase activity, transferring hexosyl groups	molecular_function	1		Traes_5DL_91B56C21D,Traes_5BL_AC845F1C1
GO:0008152	metabolic process	biological_process	1		Traes_4AL_4AE9E46B4,Traes_5BL_AC845F1C1,Traes_7BL_AFEB10182,Traes_2BL_A73179F08,Traes_2BL_33E5CFD18,Novel03641,Traes_5DL_91B56C21D,Traes_7AL_F07B5EBC5,Traes_5BL_D1DF6C31E,Traes_5AL_3D9E58850,Traes_2BS_ED3652A2E
GO:0016757	transferase activity, transferring glycosyl groups	molecular_function	1		Traes_5BL_AC845F1C1,Traes_5DL_91B56C21D
GO:0016298	lipase activity	molecular_function	1		Traes_5AL_3D9E58850
GO:0006505	GPI anchor metabolic process	biological_process	1		Traes_2BL_A73179F08
GO:0006664	glycolipid metabolic process	biological_process	1		Traes_2BL_A73179F08
GO:0050790	regulation of catalytic activity	biological_process	1		Traes_2BS_ED3652A2E
GO:0044723	single-organism carbohydrate metabolic process	biological_process	1		Traes_5BL_AC845F1C1,Traes_5DL_91B56C21D
GO:0065009	regulation of molecular function	biological_process	1		Traes_2BS_ED3652A2E
GO:0006643	membrane lipid metabolic process	biological_process	1		Traes_2BL_A73179F08
GO:0046488	phosphatidylinositol metabolic process	biological_process	1		Traes_2BL_A73179F08
GO:0008150	biological_process	biological_process	1		Traes_2BS_ED3652A2E,Traes_5AL_3D9E58850,Traes_7AL_F07B5EBC5,Traes_5BL_D1DF6C31E,Traes_5DL_91B56C21D,Novel03641,Novel03087,Traes_2BL_33E5CFD18,Traes_7BL_AFEB10182,Traes_2BL_A73179F08,Traes_5BL_AC845F1C1,Traes_4AL_4AE9E46B4
GO:0006650	glycerophospholipid metabolic process	biological_process	1		Traes_2BL_A73179F08
GO:0046872	metal ion binding	molecular_function	1		Traes_5BL_D1DF6C31E,Traes_5BL_AC845F1C1,Traes_5DL_91B56C21D,Traes_5AL_3D9E58850
GO:0042802	identical protein binding	molecular_function	1		Traes_2BS_ED3652A2E
GO:0043169	cation binding	molecular_function	1		Traes_5BL_D1DF6C31E,Traes_5DL_91B56C21D,Traes_5BL_AC845F1C1,Traes_5AL_3D9E58850
GO:0046486	glycerolipid metabolic process	biological_process	1		Traes_2BL_A73179F08
GO:0006644	phospholipid metabolic process	biological_process	1		Traes_2BL_A73179F08
GO:0044710	single-organism metabolic process	biological_process	1		Traes_2BL_A73179F08,Traes_7AL_F07B5EBC5,Traes_7BL_AFEB10182,Traes_5AL_3D9E58850,Novel03641
GO:0005576	extracellular region	cellular_component	1		Novel03087,Novel10339
GO:0052689	carboxylic ester hydrolase activity	molecular_function	1		Traes_5AL_3D9E58850
GO:0004252	serine-type endopeptidase activity	molecular_function	1		Traes_2BS_ED3652A2E
GO:0006979	response to oxidative stress	biological_process	1		Novel03641
GO:0004601	peroxidase activity	molecular_function	1		Novel03641
GO:0016684	oxidoreductase activity, acting on peroxide as acceptor	molecular_function	1		Novel03641
GO:0003899	DNA-directed RNA polymerase activity	molecular_function	1		Traes_5AL_3D9E58850
GO:0016209	antioxidant activity	molecular_function	1		Novel03641
GO:0006950	response to stress	biological_process	1		Novel03087,Novel03641
GO:0006952	defense response	biological_process	1		Novel03087
GO:0019028	viral capsid	cellular_component	1		Traes_4AL_4AE9E46B4
GO:0034062	RNA polymerase activity	molecular_function	1		Traes_5AL_3D9E58850
GO:0016747	transferase activity, transferring acyl groups other than amino-acyl groups	molecular_function	1		Traes_2BL_A73179F08
GO:0008236	serine-type peptidase activity	molecular_function	1		Traes_2BS_ED3652A2E
GO:0017171	serine hydrolase activity	molecular_function	1		Traes_2BS_ED3652A2E
GO:0003674	molecular_function	molecular_function	1		Traes_4AL_4AE9E46B4,Novel10339,Traes_2BL_33E5CFD18,Traes_7BL_AFEB10182,Traes_2BL_A73179F08,Traes_5BL_AC845F1C1,Novel03641,Novel03087,Traes_2BS_ED3652A2E,Traes_5AL_3D9E58850,Traes_5BL_D1DF6C31E,Traes_7AL_F07B5EBC5,Traes_5DL_91B56C21D
GO:0016746	transferase activity, transferring acyl groups	molecular_function	1		Traes_2BL_A73179F08
GO:0016740	transferase activity	molecular_function	1		Traes_2BL_A73179F08,Traes_5BL_AC845F1C1,Traes_5DL_91B56C21D,Traes_5AL_3D9E58850
GO:0044423	virion part	cellular_component	1		Traes_4AL_4AE9E46B4
GO:0016829	lyase activity	molecular_function	1		Traes_2BL_A73179F08
GO:0019012	virion	cellular_component	1		Traes_4AL_4AE9E46B4
GO:0004175	endopeptidase activity	molecular_function	1		Traes_2BS_ED3652A2E
GO:0006886	intracellular protein transport	biological_process	1		Traes_2BL_A73179F08
GO:0016779	nucleotidyltransferase activity	molecular_function	1		Traes_5AL_3D9E58850
GO:0020037	heme binding	molecular_function	1		Novel03641
GO:0034613	cellular protein localization	biological_process	1		Traes_2BL_A73179F08
GO:0070727	cellular macromolecule localization	biological_process	1		Traes_2BL_A73179F08
GO:0019637	organophosphate metabolic process	biological_process	1		Traes_2BL_A73179F08
GO:1901575	organic substance catabolic process	biological_process	1		Traes_5AL_3D9E58850
GO:0046906	tetrapyrrole binding	molecular_function	1		Novel03641
GO:0046907	intracellular transport	biological_process	1		Traes_2BL_A73179F08
GO:0044255	cellular lipid metabolic process	biological_process	1		Traes_2BL_A73179F08
GO:0015031	protein transport	biological_process	1		Traes_2BL_A73179F08
GO:0045184	establishment of protein localization	biological_process	1		Traes_2BL_A73179F08
GO:0008104	protein localization	biological_process	1		Traes_2BL_A73179F08
GO:0051649	establishment of localization in cell	biological_process	1		Traes_2BL_A73179F08
GO:0006508	proteolysis	biological_process	1		Traes_2BS_ED3652A2E
GO:0034645	cellular macromolecule biosynthetic process	biological_process	1		Traes_5AL_3D9E58850,Traes_5DL_91B56C21D,Traes_5BL_AC845F1C1
GO:0009056	catabolic process	biological_process	1		Traes_5AL_3D9E58850
GO:0033036	macromolecule localization	biological_process	1		Traes_2BL_A73179F08
GO:0051641	cellular localization	biological_process	1		Traes_2BL_A73179F08
GO:0009059	macromolecule biosynthetic process	biological_process	1		Traes_5DL_91B56C21D,Traes_5BL_AC845F1C1,Traes_5AL_3D9E58850
GO:0070011	peptidase activity, acting on L-amino acid peptides	molecular_function	1		Traes_2BS_ED3652A2E
GO:0050896	response to stimulus	biological_process	1		Novel03641,Novel03087
GO:0008233	peptidase activity	molecular_function	1		Traes_2BS_ED3652A2E
GO:1901135	carbohydrate derivative metabolic process	biological_process	1		Traes_2BL_A73179F08
GO:0071702	organic substance transport	biological_process	1		Traes_2BL_A73179F08
GO:0005198	structural molecule activity	molecular_function	1		Traes_4AL_4AE9E46B4
GO:0044249	cellular biosynthetic process	biological_process	1		Traes_5AL_3D9E58850,Traes_5DL_91B56C21D,Traes_5BL_AC845F1C1
GO:1901576	organic substance biosynthetic process	biological_process	1		Traes_5DL_91B56C21D,Traes_5BL_AC845F1C1,Traes_5AL_3D9E58850
GO:0043167	ion binding	molecular_function	1		Traes_5DL_91B56C21D,Traes_5BL_AC845F1C1,Traes_5BL_D1DF6C31E,Traes_5AL_3D9E58850
GO:0009058	biosynthetic process	biological_process	1		Traes_5BL_AC845F1C1,Traes_5DL_91B56C21D,Traes_5AL_3D9E58850
GO:0043170	macromolecule metabolic process	biological_process	1		Traes_5DL_91B56C21D,Traes_5BL_AC845F1C1,Traes_5AL_3D9E58850,Traes_2BS_ED3652A2E
GO:0019222	regulation of metabolic process	biological_process	1		Traes_2BS_ED3652A2E
GO:0006351	transcription, DNA-dependent	biological_process	1		Traes_5AL_3D9E58850
GO:0032774	RNA biosynthetic process	biological_process	1		Traes_5AL_3D9E58850
GO:0006796	phosphate-containing compound metabolic process	biological_process	1		Traes_2BL_A73179F08
GO:0006793	phosphorus metabolic process	biological_process	1		Traes_2BL_A73179F08
GO:0003677	DNA binding	molecular_function	1		Traes_5AL_3D9E58850
GO:0034654	nucleobase-containing compound biosynthetic process	biological_process	1		Traes_5AL_3D9E58850
GO:0055114	oxidation-reduction process	biological_process	1		Novel03641
GO:0016491	oxidoreductase activity	molecular_function	1		Novel03641
GO:0019438	aromatic compound biosynthetic process	biological_process	1		Traes_5AL_3D9E58850
GO:0016772	transferase activity, transferring phosphorus-containing groups	molecular_function	1		Traes_5AL_3D9E58850
GO:0018130	heterocycle biosynthetic process	biological_process	1		Traes_5AL_3D9E58850
GO:0044260	cellular macromolecule metabolic process	biological_process	1		Traes_5AL_3D9E58850,Traes_5BL_AC845F1C1,Traes_5DL_91B56C21D
GO:0044271	cellular nitrogen compound biosynthetic process	biological_process	1		Traes_5AL_3D9E58850
GO:1901362	organic cyclic compound biosynthetic process	biological_process	1		Traes_5AL_3D9E58850
GO:0016070	RNA metabolic process	biological_process	1		Traes_5AL_3D9E58850
GO:0006810	transport	biological_process	1		Traes_2BL_A73179F08
GO:0051234	establishment of localization	biological_process	1		Traes_2BL_A73179F08
GO:0044237	cellular metabolic process	biological_process	1		Traes_5DL_91B56C21D,Traes_5BL_AC845F1C1,Traes_2BL_A73179F08,Traes_5AL_3D9E58850
GO:0051179	localization	biological_process	1		Traes_2BL_A73179F08
GO:0050789	regulation of biological process	biological_process	1		Traes_2BS_ED3652A2E
GO:0065007	biological regulation	biological_process	1		Traes_2BS_ED3652A2E
GO:0005488	binding	molecular_function	1		Novel03641,Traes_2BS_ED3652A2E,Traes_5AL_3D9E58850,Traes_5BL_D1DF6C31E,Traes_5BL_AC845F1C1,Traes_5DL_91B56C21D
GO:0010467	gene expression	biological_process	1		Traes_5AL_3D9E58850
GO:0003676	nucleic acid binding	molecular_function	1		Traes_5AL_3D9E58850
GO:0090304	nucleic acid metabolic process	biological_process	1		Traes_5AL_3D9E58850
GO:0019538	protein metabolic process	biological_process	1		Traes_2BS_ED3652A2E
GO:0006139	nucleobase-containing compound metabolic process	biological_process	1		Traes_5AL_3D9E58850
GO:0005575	cellular_component	cellular_component	1		Traes_4AL_4AE9E46B4,Novel03087,Novel10339
GO:0046483	heterocycle metabolic process	biological_process	1		Traes_5AL_3D9E58850
GO:0006725	cellular aromatic compound metabolic process	biological_process	1		Traes_5AL_3D9E58850
GO:0044763	single-organism cellular process	biological_process	1		Traes_2BL_A73179F08
GO:0034641	cellular nitrogen compound metabolic process	biological_process	1		Traes_5AL_3D9E58850
GO:1901360	organic cyclic compound metabolic process	biological_process	1		Traes_5AL_3D9E58850
GO:0005515	protein binding	molecular_function	1		Traes_2BS_ED3652A2E
GO:0006807	nitrogen compound metabolic process	biological_process	1		Traes_5AL_3D9E58850
GO:1901363	heterocyclic compound binding	molecular_function	1		Traes_5AL_3D9E58850,Novel03641
GO:0097159	organic cyclic compound binding	molecular_function	1		Traes_5AL_3D9E58850,Novel03641
GO:0009987	cellular process	biological_process	1		Traes_5DL_91B56C21D,Traes_5BL_AC845F1C1,Traes_2BL_A73179F08,Traes_5AL_3D9E58850
GO:0044699	single-organism process	biological_process	1		Traes_2BL_A73179F08
