# Supplementary material for: Transcriptomics Analyses Reveal Wheat Responses to Drought Stress during Reproductive Stages under Field Conditions
Source: Front Plant Sci. 2017 Apr 21;8:592. doi: 10.3389/fpls.2017.00592 (PMC5399029; doi:10.3389/fpls.2017.00592)
Supplement: Supplementary file 3 [file Table3.XLSX]

## Sheet: Time point 4
KEGG pathways associated with DEGs at time point 4 (pistil and stamen differentiation stage)
#Term	ID	Corrected P-Value	Gene
Galactose metabolism	dosa00052	1.03944e-05	Traes_7DS_E488AA1F2|Traes_7AS_6B6BF3A81|Traes_7DS_5A68A26E9|Traes_7DS_E34DA2F50|Traes_5DL_E863CA1AE|Traes_4AL_C9F401064|Traes_7DS_5E23019F5|Novel13135
Circadian rhythm - plant	dosa04712	6.43296e-05	Traes_2BS_0FA5E53AD|Traes_2DS_B9D014DE1|Traes_7DS_12C14942B|Traes_2DS_1BA7B8A2C|Traes_3AS_6D1315D0A|Traes_2DS_8827E95F0
Flavonoid biosynthesis	dosa00941	0.000146745	Traes_2DS_1BA7B8A2C|Traes_1BL_2426A1F42|Traes_2DS_8827E95F0|Traes_2BS_0FA5E53AD|Traes_2DS_B9D014DE1
Starch and sucrose metabolism	dosa00500	0.0188199	Traes_7DS_E488AA1F2|Traes_7AS_6B6BF3A81|Traes_7DS_5A68A26E9|Traes_7DS_E34DA2F50|Traes_4AL_C9F401064|Traes_7DS_5E23019F5|Novel13135
Valine, leucine and isoleucine biosynthesis	dosa00290	0.108593	Traes_4AS_6C0AB5E18|Traes_4DL_9D7A18BBC
Pantothenate and CoA biosynthesis	dosa00770	0.182415	Traes_4AS_6C0AB5E18|Traes_4DL_9D7A18BBC
Metabolic pathways	dosa01100	0.202747	Traes_2DS_A2F0F9DEB|Traes_4DL_9D7A18BBC|Traes_2DS_BB50DEEF8|Traes_2BL_551524B9B|Traes_7DS_E488AA1F2|Traes_2BS_0FA5E53AD|Traes_3AL_3694A7CE6|TRAES3BF094000010CFD_g|Traes_2BL_E8D5E0972|Traes_7DS_E34DA2F50|Traes_7DS_5E23019F5|Traes_1BL_F7884B670|Traes_2BL_FDEA6E1DB|Traes_2DS_8827E95F0|Traes_1BL_2426A1F42|Traes_4AL_C9F401064|Traes_1BL_921B59F2E|Traes_7DS_5A68A26E9|Traes_7DL_CE37E2AF1|Traes_2DS_B9D014…
Valine, leucine and isoleucine degradation	dosa00280	0.223064	Traes_4AS_6C0AB5E18|Traes_4DL_9D7A18BBC
Plant hormone signal transduction	dosa04075	0.225214	Traes_5BL_1A9D2AC10|TRAES3BF069100050CFD_g|Traes_5DL_C906A9208|Traes_4DS_61042797C|Traes_2DL_6CD064E13
Photosynthesis	dosa00195	0.298307	Traes_3AL_3694A7CE6|TRAES3BF094000010CFD_g
2-Oxocarboxylic acid metabolism	dosa01210	0.298307	Traes_4AS_6C0AB5E18|Traes_4DL_9D7A18BBC
Biotin metabolism	dosa00780	0.416943	Traes_2BL_E8D5E0972
Biosynthesis of secondary metabolites	dosa01110	0.416943	Traes_2DS_BB50DEEF8|Traes_2BL_551524B9B|Traes_6AL_BFB21AE09|Traes_1BL_2426A1F42|Traes_2BS_0FA5E53AD|Traes_7DL_CE37E2AF1|Traes_2DS_B9D014DE1|Traes_4AS_6C0AB5E18|Traes_2DS_1BA7B8A2C|Traes_1BL_F7884B670|Traes_2BL_FDEA6E1DB|Traes_4DL_9D7A18BBC|Traes_2DS_8827E95F0
Peroxisome	dosa04146	0.420407	Traes_2DL_82737388E|Traes_2BL_87F42D895
Biosynthesis of amino acids	dosa01230	0.430355	Traes_1BL_F7884B670|Traes_2BL_FDEA6E1DB|Traes_4AS_6C0AB5E18|Traes_4DL_9D7A18BBC
Diterpenoid biosynthesis	dosa00904	0.526784	Traes_2BL_551524B9B
N-Glycan biosynthesis	dosa00510	0.526784	Traes_2DS_A2F0F9DEB
Porphyrin and chlorophyll metabolism	dosa00860	0.528489	Traes_2DS_BB50DEEF8
Fatty acid biosynthesis	dosa00061	0.529164	Traes_2BL_E8D5E0972
Glycine, serine and threonine metabolism	dosa00260	0.710893	Traes_2BL_FDEA6E1DB
Fatty acid metabolism	dosa01212	0.710893	Traes_2BL_E8D5E0972
Carbon fixation in photosynthetic organisms	dosa00710	0.710893	Traes_1BL_F7884B670
Glycerophospholipid metabolism	dosa00564	0.710893	Traes_1BL_921B59F2E
Phenylpropanoid biosynthesis	dosa00940	0.710893	Traes_7DL_CE37E2AF1|Traes_6AL_BFB21AE09
Glycolysis / Gluconeogenesis	dosa00010	0.823939	Traes_1BL_F7884B670
Phenylalanine metabolism	dosa00360	0.8485	Traes_7DL_CE37E2AF1
Carbon metabolism	dosa01200	0.947209	Traes_1BL_F7884B670
Ribosome	dosa03010	0.958275	Traes_5AL_0F8A92CEA

## Sheet: Time point 5
KEGG pathways associated with DEGs at time point 5 (anther differentiation stage)
#Term	ID	P-Value	Corrected P-Value	Gene name
Carbon fixation in photosynthetic organisms	dosa00710	3.23e-08	3.55e-07	Novel10984|Traes_7DS_1D74598FD|TRAES3BF007300110CFD_g|Traes_7AS_97A8A5101|TRAES3BF007300100CFD_g|Traes_5DL_CC4E32ECC|TRAES3BF136800060CFD_g
Glyoxylate and dicarboxylate metabolism	dosa00630	1.43e-07	7.84e-07	Traes_7DS_1D74598FD|TRAES3BF007300110CFD_g|Traes_7AS_97A8A5101|TRAES3BF007300100CFD_g|Traes_5DL_CC4E32ECC|TRAES3BF136800060CFD_g
Carbon metabolism	dosa01200	3.46e-05	0.000126856	Novel10984|Traes_7DS_1D74598FD|TRAES3BF007300110CFD_g|Traes_7AS_97A8A5101|TRAES3BF007300100CFD_g|Traes_5DL_CC4E32ECC|TRAES3BF136800060CFD_g
Carotenoid biosynthesis	dosa00906	0.113521	0.292415	Novel12594
Metabolic pathways	dosa01100	0.132916	0.292415	Novel12594|TRAES3BF057800110CFD_g|Novel10984|Traes_5DL_CC4E32ECC|Traes_4AS_C19AB3A1A|TRAES3BF007300110CFD_g|Traes_7AS_97A8A5101|TRAES3BF007300100CFD_g|Traes_7DS_1D74598FD|TRAES3BF136800060CFD_g
Alanine, aspartate and glutamate metabolism	dosa00250	0.16862	0.309136	Traes_4AS_C19AB3A1A
Pyruvate metabolism	dosa00620	0.263432	0.403595	Novel10984
Glycerophospholipid metabolism	dosa00564	0.293524	0.403595	TRAES3BF057800110CFD_g
mRNA surveillance pathway	dosa03015	0.342705	0.418862	Traes_1BL_6B21370DA
RNA transport	dosa03013	0.47108	0.518189	Novel12881
Biosynthesis of secondary metabolites	dosa01110	0.902409	0.902409	Novel12594|Traes_4AS_C19AB3A1A

## Sheet: Time point 6
KEGG pathways associated with DEGs at time point 6 (tetrad stage)
#Term	ID	P-Value	Corrected P-Value	Gene name
Porphyrin and chlorophyll metabolism	dosa00860	0.0124357	0.0373071	Traes_2DS_BB50DEEF8
Biosynthesis of secondary metabolites	dosa01110	0.269554	0.404331	Traes_2DS_BB50DEEF8
Metabolic pathways	dosa01100	0.448792	0.448792	Traes_2DS_BB50DEEF8

## Sheet: Time point 8
KEGG pathways associated with DEGs at time point 8 (early flowering stage)
#Term	ID	Corrected P-Value	Gene name
Carbon metabolism	dosa01200	0.187041	Traes_7DS_425ED0B6D|Traes_7DS_1D74598FD
Glyoxylate and dicarboxylate metabolism	dosa00630	0.200163	Traes_7DS_1D74598FD
Carbon fixation in photosynthetic organisms	dosa00710	0.200163	Traes_7DS_1D74598FD
RNA degradation	dosa03018	0.200163	Traes_7DS_425ED0B6D
Glycolysis / Gluconeogenesis	dosa00010	0.200163	Traes_7DS_425ED0B6D
Biosynthesis of amino acids	dosa01230	0.292599	Traes_7DS_425ED0B6D
Metabolic pathways	dosa01100	0.641208	Traes_7DS_425ED0B6D|Traes_7DS_1D74598FD
Biosynthesis of secondary metabolites	dosa01110	0.648877	Traes_7DS_425ED0B6D

## Sheet: Time point 9
KEGG pathways associated with DEGs at time point 5 (grain formation)
#Term	ID	Corrected P-Value	Gene name
Starch and sucrose metabolism	dosa00500	0.000437184	Traes_5BL_AC845F1C1|Traes_5DL_91B56C21D|Traes_5BL_D1DF6C31E|Traes_2BL_33E5CFD18
RNA polymerase	dosa03020	0.11724	Traes_5AL_3D9E58850
Metabolic pathways	dosa01100	0.11724	Traes_5BL_D1DF6C31E|Traes_5BL_AC845F1C1|Traes_5DL_91B56C21D|Traes_5AL_3D9E58850|Traes_2BL_33E5CFD18
Galactose metabolism	dosa00052	0.11724	Traes_2BL_33E5CFD18
Pyrimidine metabolism	dosa00240	0.175446	Traes_5AL_3D9E58850
Purine metabolism	dosa00230	0.181142	Traes_5AL_3D9E58850
