# Supplementary material for: Transcriptomics Analyses Reveal Wheat Responses to Drought Stress during Reproductive Stages under Field Conditions
Source: Front Plant Sci. 2017 Apr 21;8:592. doi: 10.3389/fpls.2017.00592 (PMC5399029; doi:10.3389/fpls.2017.00592)
Supplement: Supplementary file 4 [file Table4.XLSX]

## Sheet: Sheet4
Table S4 Subcellular location of productions of DEGs at T4 stage
Gene ID	Subcellular location
Traes_6DL_18CB2742C	chloroplast stroma
Traes_2BL_87F42D895	chloroplast stroma
Traes_2BL_9A4B3C539	chloroplast stroma
TRAES3BF041000100CFD_g	chloroplast stroma
Traes_6AL_BFB21AE09	chloroplast stroma
Traes_5BL_1A9D2AC10	chloroplast stroma
Traes_2BL_2C396C4A6	chloroplast thylakoid membrane
Traes_1AL_4476835E0	chloroplast thylakoid space
Traes_1AL_BEFAA871B	chloroplast thylakoid space
Traes_1BL_2426A1F42	peroxisome
Traes_2BL_740D59BE4	peroxisome
Novel04034	peroxisome
Novel04102	peroxisome
Traes_2DL_C2CFFECCA	peroxisome
Traes_2DS_0751C4087	peroxisome
Traes_2DS_D58C49346	peroxisome
Traes_7AS_C284AB9C6	peroxisome
Traes_5DL_E863CA1AE	peroxisome
Traes_5DL_C906A9208	peroxisome
Traes_5DL_6E2DD80321	peroxisome
Traes_5BL_EF6914D8B	peroxisome
Traes_5BL_EB04B5379	peroxisome
Traes_5BL_56C366434	peroxisome
Traes_5BL_557B0C330	peroxisome
Traes_2BL_88A78A71E	peroxisome
Traes_7DS_86BB91D98	peroxisome
Traes_5DL_81D898FB7	peroxisome
Traes_7AS_0B6F9D4B5	mitochondrial inner membrane
Traes_5DL_60524C948	mitochondrial inner membrane
Traes_5DL_3EE9B0FCD	mitochondrial inner membrane
Traes_1BL_5AEE95D4C	mitochondrial matrix space
Traes_1DL_8B761D07B	mitochondrial matrix space
Traes_2BL_6382E3EFF	mitochondrial matrix space
Traes_2DL_F23E85139	mitochondrial matrix space
Traes_6DL_52B87D89E	mitochondrial matrix space
Traes_5BS_39B20151B	mitochondrial matrix space
Traes_7BS_7E9C070B8	mitochondrial matrix space
Traes_7BS_462DD3C32	mitochondrial matrix space
Traes_7AS_9E64AEFF8	mitochondrial matrix space
Traes_6AL_3751FB9EB	mitochondrial matrix space
Traes_2DL_957ED041B	cytoplasm
Traes_1AL_26E629ECA	cytoplasm
Traes_3AL_B2FC57EB8	cytoplasm
TRAES3BF036400010CFD_g	cytoplasm
Traes_7AS_65CEFA8DD	cytoplasm
Traes_6AS_E5666AE7C	cytoplasm
Traes_5BL_16DA2DF8A	cytoplasm
Traes_1DL_B8D81484D	cytoplasm
Traes_2AL_69F4F11E2	cytoplasm
Traes_2AL_E713267A3	cytoplasm
Traes_2BL_9472831A4	cytoplasm
Traes_2DL_77F25CE27	cytoplasm
Traes_2DS_1BA7B8A2C	cytoplasm
Traes_7AS_E5659F6DC	cytoplasm
Traes_5BS_ECB15B15A	cytoplasm
Traes_1AL_17F456C3A	nucleus
Traes_1BL_A7A6C5DB1	nucleus
Novel02889	nucleus
Traes_2AL_8672AB691	nucleus
Traes_2AL_974282B60	nucleus
Novel03890	nucleus
Traes_2BL_F8C3E2003	nucleus
Traes_2BS_602A11B26	nucleus
Novel04410	nucleus
TRAES3BF018800030CFD_g	nucleus
TRAES3BF026300010CFD_g	nucleus
Traes_7DL_AAD0A273B1	nucleus
Traes_7AL_67921A952	nucleus
Traes_6AS_B2526D636	nucleus
Traes_5BS_72DE7510F	nucleus
Traes_5BL_028D02DF6	nucleus
Traes_2BL_EDC025B5E	nucleus
Traes_6AS_992ED2B28	nucleus
Traes_2AS_95611CAD2	plasma membrane
Traes_2BL_171ABA978	plasma membrane
Traes_2BL_1C31451BE	plasma membrane
Traes_2BL_FEAE434B4	plasma membrane
Traes_2BS_45CD5B99E	plasma membrane
Traes_2DL_82737388E	plasma membrane
Traes_2DS_A2F0F9DEB	plasma membrane
Traes_3DL_304C8DD67	plasma membrane
Traes_7DS_E34DA2F50	plasma membrane
Traes_7DS_5E23019F5	plasma membrane
Traes_7DS_5A68A26E9	plasma membrane
Traes_7BL_E06D2A606	plasma membrane
Traes_7AS_95F4E4729	plasma membrane
Traes_1AL_61464BAA6	vacuole
Traes_5DS_A92D3B63C	vacuole
Traes_5DS_5143441CB	vacuole
Traes_5BS_9584239E51	vacuole
Traes_2BL_551524B9B	endoplasmic reticulum
Traes_2DL_0E2E3EC45	endoplasmic reticulum
Traes_5BL_88FA5246A	endoplasmic reticulum
Traes_1BL_5059FD5F8	endoplasmic reticulum
Traes_7DS_B06CC6A9E	endoplasmic reticulum
Traes_1BS_3FADAD34F	outside
Traes_1DS_059B70BED	outside
Traes_7DL_CE37E2AF1	outside
Traes_6AL_1553C8C96	outside
Traes_5DS_CCCDA48421	outside
