# Supplementary material for: Transcriptomics Analyses Reveal Wheat Responses to Drought Stress during Reproductive Stages under Field Conditions
Source: Front Plant Sci. 2017 Apr 21;8:592. doi: 10.3389/fpls.2017.00592 (PMC5399029; doi:10.3389/fpls.2017.00592)
Supplement: Supplementary file 5 [file Table5.XLSX]

## Sheet: Sequences of the 21 genes
Table S5 Sequences of 21 genes and primers used for RT-qPCR
>Traes_1AL_26E629ECA
CAAGCAGTGCGTGGCAGAACGAACCGCCATTCTCGTGACACCGCACACCCCGCGCTGCACACCGCAGCGCGCCGCCACGCGTCCACTCCCGAAGAGCACGGAATATATACCCGCTGGCTGGGCGTAGCCAACTCTCTTCCCTCCTCTGCCTCCGCGCCACTGAGGAGACATTCACGCCACCAGAAGCGAAACAGAGCACCGCTCCTCTCAAGAAACGCAGACACGCCACCGACGATCACGATGATGCTGCGCGCGGCGGGGAGGAGGCTGATCGGCGCGGCGGGGGCGCGCCCTGCGGCGCTCGCCGGTGACTCCTCCACCGGCGCGGCGGCGCTGGGGGCGGTGGCGGCGAGGAGGGGGTACCACGAGCGGGTGGTGGACCACTACAGCAACCCGCGC…
>Traes_2BL_9472831A4
TCCCAGTTGCTTCTGGCTTTGATTGCGCTTCTCACCTTTGAAAATTCGGTTCTCCTTGCTTTAATTGTGCCCTGCTTCGCCTTCGTCTCGGCTGGCTCTTATATGGCCATAGGACCAGCTGCACCTGCATACTGCATGCTCTGCTCTGCATGGACAGCCTCGCCGCCCGGCTCCCGTGCGCCTTGCCGCCGGCAGCCGTGATCCTTGCGCCCGCCGTCTGATCGCCCGGGTGTTTGGAGCTGTTTCTGCGGCAGCGCCTGCCGGTCACCGCCAGCAAGGGCGATGCCTCCTCACGCGCCTTCCTTCGAGAAGAGCTGCTCCGGCGACCGGCAAAGGCAGGAGTCAGGAGGGCAGCTGCTGCGAGGCCCGGGGCAGCGGTCGGCGTCGTTCCACGGGCGC…
>Traes_2BL_F8C3E2003
CAAAGCTCAAGCTCACACAACAACATCACCACGATCACCACAAACCTAGTATAAAATGGGGCTCTGCATGTCTAGCGGTGGCGCGGCGGCAGCAGTGCGGGCAGAGGGGGAGCCTGCCTCCACGGCTATGGTACTGATGCCAACCGGGGAGCTGCGGGAGTACCCGCGCCCTGCCACAGCGGCGGAGGCGCTCGAGGACAACTCCGTGGCTGGGGACGCCGGCTGGTTCCTGTGCGACGCCGACGCGATGGGCTTCGAGGGCCCCGTGGCCGCAGTCGCCGGGGCCGAGGAGCTCCGCCCGGGGCAGATCTACTTCGTGCTCCCCGCCGAGGCCCGTAAGAACGGGCTACGGCGCGAGGACCTCGCCGCGCTCGCCGTCAGGGCGTCCGCGGCGCTCGT…
>Traes_2DL_6CD064E13
CGACACATGGCGGCGCTGCGAGGGGAGCGCTGGAGCGATCAGGAGAAAGAGGGGAGGATGGATCGGTACGAGGTGGTGAGGGACATCGGGTCCGGCAACTTCGGGGTGGCCAAGCTGGTGCGGGACGTCAGGACCAAGGAGCACTTCGCCGTCAAGTTCATCGAGCGAGGCCACAAGATTGATGAACATGTTCAAAGGGAGATTATGAACCACCGGTCACTGAAGCATCCAAATATTATTCGATTCAAGGAGGTCGTGCTAACTCAGACACATTTGGCAATAGTTATGGAATATGCCTCTGGCGGCGAGCTATTTCAAAGGATTTGCAACGCAGGGAGATTTAGCGAGGATGAGGGAAGATTCTTCTTCCAACAATTGATTTCTGGAGTGAGCTATTGT…
>Traes_2DS_0751C4087
CGGATACGGAAATGATCTACTCGGTTTGATGCTTGAGGCCTGCACCACAACAGAGCAAGGGGGCAAGCAAGAGCAGCTAAGCTTGAGCATGGATGAGATCCTACACGAGTGCAAAACGTTCTTCTTCGCGGGTTACGAAACGACGTCGATTCTGCTCACCTGGACAGTGTTCTTGCTCAGTGTGTACCCGGAGTGGCAGGAGAGGCTACGGGAGGAGGTCCTGAGGGAAGTTGGAACGGGTAACCCCAGCGGCGACAACCTCGGCAAACTGAAAGAGATGACGATGGTCCTCCATGAAGCCCTGAGGCTCTACGGCCCTGCTCTTTTCATGCAGAGGAAGACCATAACTGACATGGTGGTCGGAGCCATAACAATCCCCAAGGACCATGCAGTTGTCAT…
>TRAES3BF046700020CFD_g
ATGATGGAGAGGAAGGGAGGGTGCTGCTTGGCGCCGAGGGCCGCCCAGGCAGGCCAGGGGTGGCACATGGGAAGGGCCATGCTGAAGTTTAGGCCCATCGCGCCAAAGCCGGCGGCGATGTCGCCTGCGCCGATGCCGGCCGTGCCGGCTGGGAAGGGGAAGGGGAAACGGAAGGCGGTTGCAGGGCCAGGGGGCACTGGGAGGAGGGGACCGAAGCCCAAGAAGTCGGCCACTGTGGCTGCACCGACGACGCAAAAGTTGGACTATGTGCAGGACAAGCGTTTGTCCTCGCCGTCGTCCTCCTCGTCGGGGATGACGTCCGTCGACTCGTCGCCTCCTCCACCCCTGCCTGCAACCCTGCCGCTCATGCCTGCGCTGCCGGCAGAGGAGGGGTTCGGT…
>Novel07122
GCTACCTGTACCTGTCCGGTTGTCCCTCTCCCACATCCTTATCCCTACCCGTGCCGCCCGTCCAGATCCGCTCTCTCTCCCTCTCGTTCCCCCTCCCATCGCGGCTCTCCGCCGGCTACCCACCACGGCCACGCACCGCCGGCTCGCTCCTCCTCCCATGGACGCGAGCCCATCTCCTCCTTCCCGAGCAGTGCTTCTCCACGGGTAGGTGACTGCTCTTCTTCCTTGCCTTGCGTCCTCTATCGCCAGATCCATGGCCATGGAGGTAAGATGCAGCGGGCAAGGCTGCCTCATCGACATCAAGCTTTGTGGTGATGATGTTGGGCAGCGACGAACAACAAGTAGCAGCATCACCGCCATGGCTGGCAGCTCAGTGGTGGCTAGATCTATTCACTGAGG…
>Traes_4AS_C10CD24DD
TGGCCATTGCCATCCTACGCGCGCGCGAGAGAGCGCATGCACCAGGAAACCCACAATTCAGAGAGGGCGCCACGGATATATCAATGTCGTCTTCCTCTCCTGCGGACGCGGCGGCGCCGTACGTTGTCGATGACTTCGGGAGCGCACTTCAGGTGCTCAGCGACGGCACCGTCGCCCGCTCCCGGCCGCCACCACTCCAACCAGCTGACGTGAACGACGGCCGCGTCCAGTGGAAGGACGCCGTGTACGACGCCGGCCGCGGCCTCGGGCTGCGCATGTACAGGCCGCACCGTCGTGACGTGGCCGACGACGGAGAGGGCGGGAAGCACCCCGTGCTTGTGTACTTTCACGGCGGCGGCTTCTGCCTCGGCTCCTACTCCTTGCCTAAGGACCACGCCG…
>Traes_4BS_E502A9C54
CATGCCTATCCTTTTCCTGGCACCAGACGGAAGCATCTTTGACACATCAAGATACATGGAATCGAACCTCATTGGCCAAAGTGACTTGGATTCGTTCGGCATGCCTAGAAAAAAGGCCCCACCAGCTGCTGCGCTGTGAAGCTCATGGCAGCCCGGAGAGAATCTCATATCTCCTCCATCACCTCCCTCTCGCCTTGGCGCCTCAAATCATATCTATATCTACCTGCTTGCTTGCATCTCAGCAGAAGCAAAGCTCTGGCCTGGTAAACAAACTGCAAGAGAGGAGAGCTTCTTGGGGACAGGCAGAGGGAGTACCTTTCTTTGGGAGGGGAATTTTTCCTTGCCTTGTTTCTTCTTCTTCTTCTTCTGATCCGAGGTGGAAAACCAAAACAGAGATTG…
>Novel08700
AAAAGTTTTATGCACTGTTTGAGCAGTGATTTTGTTTTTTATGGTGAGAGTTCCTCGGATGTTATTTTTCGCTCAAATTTTGCAAGAAGCTCAAGCATTTGATAATTATTTTTGTCTCAAAATTTCAGATTTTTTGGATTTTGTTTTATCATGTTTTTTCAGTGTTTTTCGAAATTCGGTGTACTGCACTCGAGAGTTGTCACACCTTTCTATATATCTCATGGTTTTGTGGCTTATGCCTTGGAAGCTTTTTGCCAATGCACAAGTGCAAAGTCCTTTCATTTTCCTCCTGTATCCTCAGTTGCGTACTATAACATTTGACTATGTGTCGTGTTGGTCTCAATGGGCTGGCACAGTACTACAGACTATGGCTAAAGGCTATGTTTACAAACATAAAAT…
>Traes_4DL_7B9B00B8D
GCTCGATCAATCCTCACCTCTACTCTGCAGTTGCAAGTCTATGTAAAGCTCGGCTCAACACAAAGTTCATCTTCATTTCAGGTCTCCTCAACTCAACAGATCAGAGCTGAGAGATGGCTCTTCTTCCTCCTCTGCTTCTGTCCTGCATCTTGGTGCTGGCTCTCCCAGGGCCGGCGGTGTTGATGGCAAGGGGCGTCACGTTCCACGTAACCAACAAGTGCCCATTCCCGGTGTGGCCGGCTGTCGCGCCCAACGCCGGCCACCCCGTGCTCGCCGCAGGCGGTTTCTTCCTCCCTCCGGGACAGTCGAAGCGCGTCGGGGCTCCGGCCACCTGGAACGGCCGCTTCTGGGGCCGCACCGGCTGCAACTTCCCAGGCACCGGCTGCCTCACCGGCGACT…
>Traes_5BS_72DE7510F
GTAATCGTGGATTCAGAACTTCATTTGTAAGCAACACACCGAGTAGGCACTAAGAGTTCAAATCCAAAAGTTCTGCCGGCCATCTAGAAGCGCAGAACTCGCCATCAGCCGCGCGAATGCTGCCGATGCGCTGTTGGAGGCGTGGAGACGCCGAGAAATATACCACGTCGCCATCAGTTGCTAGTCGGCACAACAAACACATATAGTCGTCCCCGCAGGCAGCGCTCGATCGACCCCAGCCAGAGCCCAGAGCAGCAGCTACTAGCCAGTGAGCATGGCGTCCAACGCCGCACCCGACGACAACGAGGTGGCGCACGACTACGGCCTCGTCCGTGTCTACAAGAGCGGCCGCGTCGAGCGGCCCCTGGTGGCTCCGCCCGCGGCGGCCGGCCTCGATCC…
>Novel10986
NNNCGCCGCCGGCGCTCCTGGACGAGCTCGTCGAAGAGATCCTCCTCTGCCTCCCGCCCGAAGACCCCGCGTGCCTCCTCCGCGCCTCCGTCGTCTGCAAGGCCTGGAGCGGCATCGCCTCCCGCCCCGGATTTCGACGCCGCCTCCACGAGCTCCACGGCGTACCCCCCGTGCTCGTCTTCCTCCACAACTGGAAGGACGATTTCATCCCCCGATTCATCTCCACCACCGCATCGTCCTTCTCCCTCGCCGCTCCGGACCGCCGCGCCTGGCGGGCCGTCGACTGCCGCCACGGACGCGCCCTCTTCTTCCCCCAGGGATCTGGTGGTCTGGAGCTGCTCCTGTGGGAGCCAATCACGGGTGCCCAGCAGCGCATACCGGTGCCCGCGGCGTTCAACT…
>Traes_5DS_CCCDA48421
CTCTTTGGCACAACACAAGGCAACAACAACTAGCTAGAGCTACTCAAAGGCTCCATCACATTTCAAAGTCCTCTTCAAACTTCAAAGCAAATCAGGCTTAGAGATCTGTGCACGTACACACATAACCGATTAGAAGAACTTATTTAGAAGGCAGATGGATCGCGTGATGAAGCTGGCGTCGGAGAGAGCGGTGGTGATCTTCACCCTGAGCTCCTGCTGCATGTGCCACACCGTGGCGCGGCTCTTCTGCGACCTAGGTGTCAACGCACTGGTGCACGAGCTCGACCAAGACCCCAGGGGAAAGGAGATGGAGAGAGCTCTCCTCAAGATGCTCGGGAAAGGCCCGTCTGTTCCGGTGGTGTTCATCGGCGGGAAGCTTGTCGGCGGGACAAACAGGGT…
>Traes_7AL_67921A952
ATGGCGAGAGGCAAGGTCCAGCTCCGGCGCATCGAGAACCCTGTCCACCGGCAGGTCACCTTCTGCAAGCGCCGCGCGGGGCTCCTCAAGAAGGCCAGGGAGCTCTCAGTCCTCTGCGATGCCGACATCGGTATCATCATCTTCTCTGCGCACGGCAAGCTCTACGACCTCGCCACCACCGGAACCATGGATGGGCTGATCGAGAGGTACAAGAGTGCCAGTGGAGAAGGCATGGCCGCCGACGGCTGCGGCGACCAGAGAGTGGACCCAAAGCAGGAGGCAATGGTGCTGAAACAAGAAATAGACCTTTTGCAGAAGGGACTGAGGTACATCTATGGAAACAGGGCAAATGAGCACATGAATGTTGACGAGCTGAATGCCCTGGAGAGGTACTTGGAG…
>Traes_7BL_E06D2A606
ATGAGCTCCGGCGGCTGCTCGACGTGCCTGGAGATCATCTTCGCCGCCGTGCTGCCGCCGCTCGGCGTCTTCTTCCGGTACGGCTGGTGCAGCTCGGAGTTCTTCATCTCGCTGCCGCTGACGATGCTCGGCTACGTCCCCGGCATCATCTACTCCGTCTACGTCATCCTGAAGACGCCGCCGGAGCTGCCGAGCATCGACGGCGACCGGCCCTACTACATCCTCGCCTGA
>Traes_4AS_1820493B9
GGAAGCTTCTTCCTCCACGCTCATATATATCCCACTAGCACAGTGCAGCTCGTGCCGGACGAGAAAGAAGGACGGAGGGAGAGGCAGTTAGGTCGCTGAATCTGGTAAGTGACCCTATCCTCTCCATGTAACTCTACTCTGAGGTCTTCGATGGTGTTCTGGGAAATACAGAGGTCTCATCATTTTGGTATGGCCAATCTGGTTGCGAGGGTTGAGTTCGAACCTCAAATCATTTTCTTCTTCTTTGATTCTCCATAAGCGCTGGTCGTTTGAGTAGGGAGTAGGAAAATTTGACTGAACTCGTCTTCTGTCTTGTTCTATGCTCTTGTCTTCCTTTTCTTTCTTTTTTCAAAAGAAGTCGTGCTTTATGTTATAAAAATCTTCACTAATGCTCAACAG…
>Traes_5AS_F5FE1307A
CAAGTTTCGTCCCACACAACAGAAGCACAAACTACTCACAAGTTCTCTAGCTAGGAGTACGCTAGCAGCAAGCTCGTTCATATACCAGCTTGCCTCGAGGTTATTGATCTAGCGTCAGGGGGCAGAGATGGACCGTGTGATGAAGATGGCGTCAGAGCGGGGGGTGGTGATCTTCACCTTGAACTCATGCTGCATGTGCCACACGGTAACCCGCCTCTTCACCGACCTCGGTGTCAATGCTCTAGTTCATGAGCTAGACCATGATCCCAAGGGCAAAGAGATGGAGAGGGCGCTCCTCAAGCTTCTCGGGAAGGGGCCACCCGTCCCAGCAGTGTTCATCGGTGGAAAGCTTGTCGGCGGCACCAATAAGGTCATGTCTCTGCACCTTGGTGGTGAGCT…
>Traes_5AS_2743D6D23
CTTACTTGCACTGGATATTCCAACCCATGCATGCATGAAGGACACCCTAGCTAGTGCATAGAAAGAAACACTTCCCTTTTGTAGCTCTATAAAAGGAAGCCACCCCTCTGCTAGCAAACCATCCAGATTTCCTCTTTGGCACAACACAAGGCAGCAACAACTAGCTAGAGCTACTCAAAGGCTCCATCACATTTCAAAGTCCTCTTTAAACTTCAAAGCAAAGCAGGCTTAGAGATCCGTGCAAGCACACACATAACCCATTAGAAGAACTTATTTAGAAGGCAGATGGATCGCGTGATGAAGCTGGTGTCGGAGAGAGCGGTGGTGATCTTCACCCTGAGCTCCTGCTGCATGTGCCACACCGTGGCGCGGCTCTTCTGCGACCTGGGTGTCAATGCA…
>Traes_5DL_81D898FB7
CCAAATCATAGTCAGTCTATCCACGATGCGTCCATGGTCACGGATACACGTTGTGCCCATAACATCCGTCCATATCTGTCCTCGACCATCCAACGTTGTGCCCATAACATCCGTCAAGATTCGGCCTTGTCTGAATACATTTGAAGTGCAAATAATGACCAATAGCAATATTGATGAGCCAATAAAAGTGCATATGTATGCTTGACAACCAAAAAAGGTGGATGTTCATTAGTTTTTACATGCGTCCGATCACAAAAGTTCCAGTCCAGCAGTCCGTGGAAATTGTGCCCTCCTAGACCGGTTGTGTGTGCCTCCTCCGTCATTACTCTGCCGTCAGCTTGTCCGCAGCATCCACCTCCGCCATTTCTGCCGCCAAGCGCTTCAGAATCTTTACACGGA…
>Traes_7AS_E5659F6DC
ATGGCGATCGTTGGCTTATCAAATGCGGGCGACCACCTGCTTGGCAAGAGAGCGGTCGGCGACGACGATGAAGCTGCCGCAGCTGACTACCGCCTCAAAGGCGTCAGGCACCTCTCCGACGCCGGCATTAGTAGGCTTCCTGGCAGGTACGTCCTGCCGGCCTCGGATCGCCCCGGCCGGAGCGTTAGCGCGGGCACGAGGGTGAAGCTCCCCGTCGTGGACCTCGGGCGCCTCCGCGTGCCCTCAGAGCGAGCCGCCGTGTTGAAAACTCTCGAGGCCGCGTGCAGGGAGTTCGGCTTCTTCCAGGTGGTGAACCACGGCGTGGACGTCGACGGGGTGGTCGCCAGGATGCTTGATGTGGCTGCTCGGTTCTTCGAGCTTCCCTTCCAGGAGCGCGAG…

## Sheet: Primer sequence for qRT PCR
Table S5 Sequences of 21 genes and primers used for RT-qPCR
Gene ID	Strand	Primers sequences	Amplicon Size
Traes_1AL_26E629ECA	Forward	CACTCCCGAAGAGCACGGAA	126bp
	Reverse	GAGAGGAGCGGTGCTCTGTT
Traes_2BL_9472831A4	Forward	TCCTACGTCAGCAGGCGAAC	114bp
	Reverse	ATGGACCGAGGGTGGGTAGT
Traes_2BL_F8C3E2003	Forward	CTGTTTCGCCGCTCGTGTTC	122bp
	Reverse	CATCCTCCCGGCACTCTTCG
Traes_2DL_6CD064E13	Forward	GGACCCTCGCGTACAAGACC	116bp
	Reverse	CTCGGGAATGGCGGTCAGAT
Traes_2DS_0751C4087	Forward	CGACGAGATTCGCGAACGG	102bp
	Reverse	TCGCAAAGTTCTGGCCGATG
TRAES3BF046700020CFD_g	Forward	GGGACCGAAGCCCAAGAAGT	126bp
	Reverse	GACGAGTCGACGGACGTCAT
Novel07122	Forward	AGTAGCAGCATCACCGCCAT	111bp
	Reverse	TGAGGAAGAGCTGCCAACCA
Traes_4AS_C10CD24DD	Forward	AGTACGCGGAGCGGATGAAG	147bp
	Reverse	CATCCCGCTCAACGAAACGG
Traes_4BS_E502A9C54	Forward	GACAAGGCTACCGACCGTCA	126bp
	Reverse	CTTGCCCTTGTGGCTTCTGC
Novel08700	Forward	ATGGTTTTGTGGCTTATGCCTTG	126bp
	Reverse	CCATTGAGACCAACACGACACA
Traes_4DL_7B9B00B8D	Forward	GAACCTGCACGAGGACCAGA	150bp
	Reverse	CACACCGCGTTCACGTTCTT
Traes_5BS_72DE7510F	Forward	TGAGCTGCTGGAGACGATGG	135bp
	Reverse	AAGTGGGCACATCCACACGA
Novel10986	Forward	GGCAAGCCACAACCTGACTG	144bp
	Reverse	GCACTGGCCTCTCTTGTCCA
Traes_5DS_CCCDA48421	Forward	CGTCTGTTCCGGTGGTGTTC	109bp
	Reverse	GCACCTGCATTCCTCAGCAC
Traes_7AL_67921A952	Forward	ACGGCAAGCTCTACGACCTC	129bop
	Reverse	CCTCCTGCTTTGGGTCCACT
Traes_7BL_E06D2A606	Forward	TATGCTCGACGTGCCTGGAGA	153bp
	Reverse	TGACGTAGACGGAGTAGATGATGC
Traes_4AS_1820493B9	Forward	GGGCGAAATTCCCGAACCAG	88bp
	Reverse	GCTCAGCCGCAGGTAGAAGA
Traes_5AS_F5FE1307A	Forward	ATAGTCGGAGGGATGGATGTTTAC	88bp
	Reverse	CGAAAACTTGTCTTCCACACTCTT
Traes_5AS_2743D6D23	Forward	CCCGTCTGTTCCAGTGGTGT	145bp
	Reverse	CCAAGTGGCACCTGCATTCC
Traes_5DL_81D898FB7	Forward	GTGTGTGCCTCCTCCGTCAT	135bp
	Reverse	GTGTGTTGGATCCCGATGCG
Traes_7AS_E5659F6DC	Forward	GCTGGGTCGCACATGATGAC	101bp
	Reverse	AGCGTCAGGAAGCCGTAGTC

## Sheet: Primer sequences for Rt PCR
Table S5 Sequences of 21 genes and primers used for RT-qPCR
Gene name	NCBI annotation	Primer Sequences	Tm (°C)
Traes_5DS_CCCDA48421	OsGRX28	GCTACTCAAAGGCTCCATCACATT	58.7
		GCGATCCATCTGCCTTCTAAATAAG	58.9
Traes_5BS_9584239E51	OsGRX29	TGCACGAGCTGGACAAGGAC	64
		ATGACCCTGTCGGTGGAACC	64
Traes_2DL_77F25CE27	Zinc finger family protein	GGGTGACTGGAGTTGCAGGT	64
		CAATCGCCGGGCTTGACTTC	64
Traes_3DL_304C8DD67	Vacuolar-processing enzyme	TCGGCATGGTTTGCTGCTTG	62
		CCGATGTCATTCGGCAGAAGC	59.8
Traes_7DS_1D74598FD	Rubisco	GTGGTAGAGCGTGTTATGAGTGTC	58.4
		CGGCACAAAAGACAAAACGGT	60.4
